# Supplementary material for: Visualizing chemical space networks with RDKit and NetworkX
Source: J Cheminform. 2022 Dec 28;14:87. doi: 10.1186/s13321-022-00664-x (PMC9798653; doi:10.1186/s13321-022-00664-x)
Supplement: Supplementary file 1 — Additional file 1. ChEMBL glucocorticoid dataset (CSV file). [file 13321_2022_664_MOESM1_ESM.csv]

Molecule ChEMBL ID	Molecule Name	Molecule Max Phase	Molecular Weight	#RO5 Violations	AlogP	Compound Key	Smiles	Standard Type	Standard Relation	Standard Value	Standard Units	pChEMBL Value	Data Validity Comment	Comment	Uo Units	Ligand Efficiency BEI	Ligand Efficiency LE	Ligand Efficiency LLE	Ligand Efficiency SEI	Potential Duplicate	Assay ChEMBL ID	Assay Description	Assay Type	BAO Format ID	BAO Label	Assay Organism	Assay Tissue ChEMBL ID	Assay Tissue Name	Assay Cell Type	Assay Subcellular Fraction	Assay Parameters	Assay Variant Accession	Assay Variant Mutation	Target ChEMBL ID	Target Name	Target Organism	Target Type	Document ChEMBL ID	Source ID	Source Description	Document Journal	Document Year	Cell ChEMBL ID	Properties
CHEMBL318409		0	387.91	1	7.10	1	CC1=CC(C)(C)Nc2ccc3c(c21)C(c1ccccc1)Oc1ccc(Cl)cc1-3	Ki	'='	9.3	nM	8.03			UO_0000065	20.70	0.39	0.93	37.78	0	CHEMBL680190	Binding affinity for glucocorticoid receptor	B	BAO_0000357	single protein format	Homo sapiens	None	None	None	None				CHEMBL2034	Glucocorticoid receptor	Homo sapiens	SINGLE PROTEIN	CHEMBL1134574	1	Scientific Literature	J. Med. Chem.	2001	None
CHEMBL427265		0	386.46	0	2.91	22	N#Cc1cccc(Cc2c(N3CCC(c4ccccc4)CC3)[nH]c(=O)[nH]c2=O)c1	Ki	'='	37.0	nM	7.43			UO_0000065	19.23	0.35	4.52	8.01	0	CHEMBL890428	Displacement of [3H]dexamethasone from human recombinant GR	B	BAO_0000357	single protein format	Homo sapiens	None	None	None	None				CHEMBL2034	Glucocorticoid receptor	Homo sapiens	SINGLE PROTEIN	CHEMBL1146208	1	Scientific Literature	Bioorg. Med. Chem. Lett.	2007	None
CHEMBL231500		0	418.50	0	3.00	31	CC(=O)Nc1ccc(C2CCN(c3[nH]c(=O)[nH]c(=O)c3Cc3ccccc3)CC2)cc1	Ki	'='	46.0	nM	7.34			UO_0000065	17.53	0.32	4.34	7.48	0	CHEMBL890428	Displacement of [3H]dexamethasone from human recombinant GR	B	BAO_0000357	single protein format	Homo sapiens	None	None	None	None				CHEMBL2034	Glucocorticoid receptor	Homo sapiens	SINGLE PROTEIN	CHEMBL1146208	1	Scientific Literature	Bioorg. Med. Chem. Lett.	2007	None
CHEMBL230461		0	405.50	0	2.24	9	Cn1c(=O)[nH]c(N2CCC(O)(Cc3ccccc3)CC2)c(Cc2ccccc2)c1=O	Ki	'='	360.0	nM	6.44			UO_0000065	15.89	0.29	4.20	8.23	0	CHEMBL890428	Displacement of [3H]dexamethasone from human recombinant GR	B	BAO_0000357	single protein format	Homo sapiens	None	None	None	None				CHEMBL2034	Glucocorticoid receptor	Homo sapiens	SINGLE PROTEIN	CHEMBL1146208	1	Scientific Literature	Bioorg. Med. Chem. Lett.	2007	None
CHEMBL410037		0	510.61	1	4.27	73	O=S(=O)(c1ccc(F)cc1)N1CCC2=Cc3c(cnn3-c3ccc(F)cc3)C[C@]2(CN2CCCC2)C1	Ki	'='	1.6	nM	8.80			UO_0000065	17.23	0.33	4.53	15.05	0	CHEMBL950162	Displacement of [3H]dexamethasone from human recombinant GR	B	BAO_0000357	single protein format	Homo sapiens	None	None	None	None				CHEMBL2034	Glucocorticoid receptor	Homo sapiens	SINGLE PROTEIN	CHEMBL1142367	1	Scientific Literature	Bioorg. Med. Chem. Lett.	2008	None
CHEMBL272789		0	479.62	1	5.35	29	CC(C)(C)c1ccc(S(=O)(=O)N2CCC3=Cc4c(cnn4-c4ccc(F)cc4)C[C@]3(C)C2)cc1	Ki	'='	1.2	nM	8.92			UO_0000065	18.60	0.36	3.57	16.16	0	CHEMBL950162	Displacement of [3H]dexamethasone from human recombinant GR	B	BAO_0000357	single protein format	Homo sapiens	None	None	None	None				CHEMBL2034	Glucocorticoid receptor	Homo sapiens	SINGLE PROTEIN	CHEMBL1142367	1	Scientific Literature	Bioorg. Med. Chem. Lett.	2008	None
CHEMBL403762		0	437.54	0	4.36	27	Cc1ccccc1S(=O)(=O)N1CCC2=Cc3c(cnn3-c3ccc(F)cc3)C[C@]2(C)C1	Ki	'='	22.0	nM	7.66			UO_0000065	17.50	0.34	3.30	13.87	0	CHEMBL950162	Displacement of [3H]dexamethasone from human recombinant GR	B	BAO_0000357	single protein format	Homo sapiens	None	None	None	None				CHEMBL2034	Glucocorticoid receptor	Homo sapiens	SINGLE PROTEIN	CHEMBL1142367	1	Scientific Literature	Bioorg. Med. Chem. Lett.	2008	None
CHEMBL1276308	MIFEPRISTONE	4	429.60	1	5.41	Mifepristone	CC#C[C@]1(O)CC[C@H]2[C@@H]3CCC4=CC(=O)CCC4=C3[C@@H](c3ccc(N(C)C)cc3)C[C@@]21C	Ki	'='	0.4	nM	9.40			UO_0000065	21.88	0.40	3.99	23.18	0	CHEMBL950162	Displacement of [3H]dexamethasone from human recombinant GR	B	BAO_0000357	single protein format	Homo sapiens	None	None	None	None				CHEMBL2034	Glucocorticoid receptor	Homo sapiens	SINGLE PROTEIN	CHEMBL1142367	1	Scientific Literature	Bioorg. Med. Chem. Lett.	2008	None
CHEMBL77779		0	366.89	0	4.55	1	Oc1ccc2c(c1)CC[C@@H]1C[C@@](O)(C#CCl)CC[C@@]21Cc1ccccc1	Ki	'='	0.1	nM	10.00			UO_0000065	27.26	0.53	5.45	24.72	0	CHEMBL1106116	Displacement of [3H]DEX from human glucocorticoid receptor	B	BAO_0000357	single protein format	Homo sapiens	None	None	None	None				CHEMBL2034	Glucocorticoid receptor	Homo sapiens	SINGLE PROTEIN	CHEMBL1156190	1	Scientific Literature	J. Med. Chem.	2010	None
CHEMBL201488		0	518.54	2	5.45	36	C[C@H]1CN(C(=O)Nc2ccc(NC(=O)OC(C)(C)C)nc2)[C@H](C)CN1c1ccc(C#N)c(C(F)(F)F)c1	Ki						Not Determined						0	CHEMBL858793	Inhibition of human GR	B	BAO_0000357	single protein format	Homo sapiens	None	None	None	None				CHEMBL2034	Glucocorticoid receptor	Homo sapiens	SINGLE PROTEIN	CHEMBL1147729	1	Scientific Literature	J. Med. Chem.	2006	None
CHEMBL474189		0	360.48	0	4.94	17a, isomer A	CC12CC(C)(C(=O)Nc3nccs3)C(c3ccccc31)c1ccccc12	Ki	'='	67.8	nM	7.17			UO_0000065	19.89	0.38	2.23	17.07	0	CHEMBL1019340	Displacement of FITC-dexamethasone from human recombinant glucocorticoid receptor alpha by fluorescence polarization assay	B	BAO_0000357	single protein format	Homo sapiens	None	None	None	None				CHEMBL2034	Glucocorticoid receptor	Homo sapiens	SINGLE PROTEIN	CHEMBL1138590	1	Scientific Literature	Bioorg. Med. Chem. Lett.	2009	None
CHEMBL2426113		0	452.62	1	6.42	3m	CC(C)C[C@@H](c1ccc2c(cnn2-c2ccc(F)cc2)c1)C(C)(C)CNC(=O)NC(C)(C)C	Ki	'='	3.6	nM	8.44			UO_0000065	18.66	0.35	2.02	14.32	0	CHEMBL2428109	Binding affinity to glucocorticoid receptor (unknown origin) by fluorescence assay	B	BAO_0000357	single protein format	Homo sapiens	None	None	None	None				CHEMBL2034	Glucocorticoid receptor	Homo sapiens	SINGLE PROTEIN	CHEMBL2424625	1	Scientific Literature	Bioorg. Med. Chem. Lett.	2013	None
CHEMBL1242923		0	407.51	0	2.63	17	O=C(Cc1ccccc1)NC1CCN(CCCN2C(=O)COc3ccccc32)CC1	Ki	'>='	1000.0	nM				UO_0000065					0	CHEMBL1248555	Binding affinity to human glucocorticoid receptor by radioligand displacement assay	B	BAO_0000357	single protein format	Homo sapiens	None	None	None	None				CHEMBL2034	Glucocorticoid receptor	Homo sapiens	SINGLE PROTEIN	CHEMBL1240489	1	Scientific Literature	J. Med. Chem.	2010	None
CHEMBL270839		0	495.62	0	4.32	39	CC(C)(C)c1ccc(S(=O)(=O)N2CCC3=Cc4c(cnn4-c4ccc(F)cc4)C[C@]3(CO)C2)cc1	Ki	'='	1.6	nM	8.80			UO_0000065	17.75	0.34	4.48	11.66	0	CHEMBL950162	Displacement of [3H]dexamethasone from human recombinant GR	B	BAO_0000357	single protein format	Homo sapiens	None	None	None	None				CHEMBL2034	Glucocorticoid receptor	Homo sapiens	SINGLE PROTEIN	CHEMBL1142367	1	Scientific Literature	Bioorg. Med. Chem. Lett.	2008	None
CHEMBL2426654		0	419.55	1	5.27	5m	CC(C)n1ncc2cc(C(c3ccccc3)C(C)(C)C(=O)Nc3nncs3)ccc21	Ki	'='	10.0	nM	8.00			UO_0000065	19.07	0.36	2.73	11.00	0	CHEMBL2428212	Binding affinity to glucocorticoid receptor (unknown origin) by fluorescence polarization assay	B	BAO_0000357	single protein format	Homo sapiens	None	None	None	None				CHEMBL2034	Glucocorticoid receptor	Homo sapiens	SINGLE PROTEIN	CHEMBL2424628	1	Scientific Literature	Bioorg. Med. Chem. Lett.	2013	None
CHEMBL2426665		0	470.57	1	6.42	(3S)-5d	CC(C)(C(=O)Nc1nccs1)[C@@H](c1ccccc1)c1ccc2c(cnn2-c2ccc(F)cc2)c1	Ki	'='	6.0	nM	8.22			UO_0000065	17.47	0.33	1.80	13.75	0	CHEMBL2428212	Binding affinity to glucocorticoid receptor (unknown origin) by fluorescence polarization assay	B	BAO_0000357	single protein format	Homo sapiens	None	None	None	None				CHEMBL2034	Glucocorticoid receptor	Homo sapiens	SINGLE PROTEIN	CHEMBL2424628	1	Scientific Literature	Bioorg. Med. Chem. Lett.	2013	None
CHEMBL237122	EPIERENONE	0	414.50	0	2.98	1	COC(=O)[C@@H]1CC2=CC(=O)CC[C@]2(C)C2C1C1CC[C@@]3(CCC(=O)O3)[C@@]1(C)[C@H]1O[C@@H]21	Ki	'='	1758.0	nM	5.75			UO_0000065	13.88	0.26	2.77	7.00	0	CHEMBL902629	Binding affinity to human glucocorticoid receptor	B	BAO_0000357	single protein format	Homo sapiens	None	None	None	None				CHEMBL2034	Glucocorticoid receptor	Homo sapiens	SINGLE PROTEIN	CHEMBL1138341	1	Scientific Literature	J. Med. Chem.	2007	None
CHEMBL384467	DEXAMETHASONE	4	392.47	0	1.90	Dexamethasone	C[C@@H]1C[C@H]2[C@@H]3CCC4=CC(=O)C=C[C@]4(C)[C@@]3(F)[C@@H](O)C[C@]2(C)[C@@]1(O)C(=O)CO	Ki	'='	1.5	nM	8.82			UO_0000065	22.48	0.43	6.92	9.30	0	CHEMBL2394919	Binding affinity to human glucocorticoid receptor by radioligand displacement assay	B	BAO_0000357	single protein format	Homo sapiens	None	None	None	None				CHEMBL2034	Glucocorticoid receptor	Homo sapiens	SINGLE PROTEIN	CHEMBL2390830	1	Scientific Literature	Eur. J. Med. Chem.	2013	None
CHEMBL226609		0	324.30	0	3.30	28	O=c1cc(C(F)(F)F)c2cc3c(cc2[nH]1)OCC1CCCCN31	Ki	'>'	10000.0	nM				UO_0000065					0	CHEMBL916640	Displacement of radiolabeled Dexamethasone from human GR	B	BAO_0000357	single protein format	Homo sapiens	None	None	None	None				CHEMBL2034	Glucocorticoid receptor	Homo sapiens	SINGLE PROTEIN	CHEMBL1139861	1	Scientific Literature	J. Med. Chem.	2007	None
CHEMBL4588402		0	371.37	0	1.91	(S*)-16	NCC[C@H]1COc2cc(F)ccc2N1C(=O)c1ccc2c(c1)NC(=O)CO2	Ki	'>'	15848.93	nM				UO_0000065					0	CHEMBL4423291	Binding affinity to recombinant human GR LBD by fluormone GS red-fluorescence polarization assay	B	BAO_0000357	single protein format	Homo sapiens	None	None	None	None				CHEMBL2034	Glucocorticoid receptor	Homo sapiens	SINGLE PROTEIN	CHEMBL4422622	1	Scientific Literature	J Med Chem	2019	None
CHEMBL2426623		0	457.53	1	5.42	8d, diastereomer 4	CC(C(=O)Nc1nncs1)C(c1ccccc1)c1ccc2c(cnn2-c2ccc(F)cc2)c1	Ki	'='	2.4	nM	8.62			UO_0000065	18.84	0.36	3.20	11.86	0	CHEMBL2428212	Binding affinity to glucocorticoid receptor (unknown origin) by fluorescence polarization assay	B	BAO_0000357	single protein format	Homo sapiens	None	None	None	None				CHEMBL2034	Glucocorticoid receptor	Homo sapiens	SINGLE PROTEIN	CHEMBL2424628	1	Scientific Literature	Bioorg. Med. Chem. Lett.	2013	None
CHEMBL2426624		0	457.53	1	5.42	8b, diastereomer 2	CC(C(=O)Nc1nncs1)[C@@H](c1ccccc1)c1ccc2c(cnn2-c2ccc(F)cc2)c1	Ki	'='	0.59	nM	9.23			UO_0000065	20.17	0.38	3.81	12.69	0	CHEMBL2428212	Binding affinity to glucocorticoid receptor (unknown origin) by fluorescence polarization assay	B	BAO_0000357	single protein format	Homo sapiens	None	None	None	None				CHEMBL2034	Glucocorticoid receptor	Homo sapiens	SINGLE PROTEIN	CHEMBL2424628	1	Scientific Literature	Bioorg. Med. Chem. Lett.	2013	None
CHEMBL2426625		0	454.51	0	4.68	7b	CC(C)(C(=O)Nn1nccn1)C(c1ccccc1)c1ccc2c(cnn2-c2ccc(F)cc2)c1	Ki	'='	11.0	nM	7.96			UO_0000065	17.51	0.32	3.28	10.25	0	CHEMBL2428212	Binding affinity to glucocorticoid receptor (unknown origin) by fluorescence polarization assay	B	BAO_0000357	single protein format	Homo sapiens	None	None	None	None				CHEMBL2034	Glucocorticoid receptor	Homo sapiens	SINGLE PROTEIN	CHEMBL2424628	1	Scientific Literature	Bioorg. Med. Chem. Lett.	2013	None
CHEMBL2426637		0	437.54	1	5.42	6d	CC(C)C(c1ccc2c(cnn2-c2ccc(F)cc2)c1)C(C)(C)C(=O)Nc1nncs1	Ki	'='	2.4	nM	8.62			UO_0000065	19.70	0.38	3.20	11.86	0	CHEMBL2428212	Binding affinity to glucocorticoid receptor (unknown origin) by fluorescence polarization assay	B	BAO_0000357	single protein format	Homo sapiens	None	None	None	None				CHEMBL2034	Glucocorticoid receptor	Homo sapiens	SINGLE PROTEIN	CHEMBL2424628	1	Scientific Literature	Bioorg. Med. Chem. Lett.	2013	None
CHEMBL2426646		0	532.47	2	6.44	5f	CC(C)(C(=O)Nc1nncs1)C(c1ccccc1)c1ccc2c(cnn2-c2ccc(Br)cc2)c1	Ki	'='	29.0	nM	7.54			UO_0000065	14.16	0.30	1.10	10.37	0	CHEMBL2428212	Binding affinity to glucocorticoid receptor (unknown origin) by fluorescence polarization assay	B	BAO_0000357	single protein format	Homo sapiens	None	None	None	None				CHEMBL2034	Glucocorticoid receptor	Homo sapiens	SINGLE PROTEIN	CHEMBL2424628	1	Scientific Literature	Bioorg. Med. Chem. Lett.	2013	None
CHEMBL4440099		0	340.35	0	3.14	(S)-9	C[C@H]1CCc2cc(F)ccc2N1C(=O)c1ccc2c(c1)NC(=O)CO2	Ki	'='	1995.26	nM	5.70			UO_0000065	16.75	0.31	2.56	9.72	0	CHEMBL4423291	Binding affinity to recombinant human GR LBD by fluormone GS red-fluorescence polarization assay	B	BAO_0000357	single protein format	Homo sapiens	None	None	None	None				CHEMBL2034	Glucocorticoid receptor	Homo sapiens	SINGLE PROTEIN	CHEMBL4422622	1	Scientific Literature	J Med Chem	2019	None
CHEMBL235206		0	390.46	0	4.53	14	C[C@@](c1ccc(F)cc1F)(c1c[nH]c2c(NS(C)(=O)=O)cccc12)C1CC1	Ki	'='	8.9	nM	8.05			UO_0000065	20.62	0.41	3.52	12.99	0	CHEMBL902629	Binding affinity to human glucocorticoid receptor	B	BAO_0000357	single protein format	Homo sapiens	None	None	None	None				CHEMBL2034	Glucocorticoid receptor	Homo sapiens	SINGLE PROTEIN	CHEMBL1138341	1	Scientific Literature	J. Med. Chem.	2007	None
CHEMBL3582114		0	342.40	0	3.74	3f	Cc1noc(C)c1-c1cc2c(c3c1OCO3)NC(C)(C)C(=O)C2(C)C	Ki	'='	55.0	nM	7.26			UO_0000065	21.20	0.40	3.52	9.86	0	CHEMBL3583216	Displacement of [3H]-dexamethasone from cytosolic fraction of human recombinant glucocorticoid receptor by scintillation counting analysis	B	BAO_0000357	single protein format	Homo sapiens	None	None	None	None				CHEMBL2034	Glucocorticoid receptor	Homo sapiens	SINGLE PROTEIN	CHEMBL3580565	1	Scientific Literature	J. Med. Chem.	2015	None
CHEMBL8639		0	317.43	1	5.97	12	C=CCC1Oc2ccccc2-c2ccc3c(c21)C(C)=CC(C)(C)N3	Ki	'='	889.0	nM	6.05			UO_0000065	19.06	0.34	0.08	28.46	0	CHEMBL681750	Displacement of Dexamethasone from human glucocorticoid receptor	B	BAO_0000357	single protein format	Homo sapiens	None	None	None	None				CHEMBL2034	Glucocorticoid receptor	Homo sapiens	SINGLE PROTEIN	CHEMBL1131555	1	Scientific Literature	Bioorg. Med. Chem. Lett.	1998	None
CHEMBL2426118		0	519.56	2	5.80	4e	CC(C)(CNS(=O)(=O)CC(F)(F)F)[C@@H](c1ccccc1)c1ccc2c(cnn2-c2ccc(F)cc2)c1	Ki	'='	0.64	nM	9.19			UO_0000065	17.70	0.35	3.39	14.37	0	CHEMBL2428109	Binding affinity to glucocorticoid receptor (unknown origin) by fluorescence assay	B	BAO_0000357	single protein format	Homo sapiens	None	None	None	None				CHEMBL2034	Glucocorticoid receptor	Homo sapiens	SINGLE PROTEIN	CHEMBL2424625	1	Scientific Literature	Bioorg. Med. Chem. Lett.	2013	None
CHEMBL1276308	MIFEPRISTONE	4	429.60	1	5.41	1	CC#C[C@]1(O)CC[C@H]2[C@@H]3CCC4=CC(=O)CCC4=C3[C@@H](c3ccc(N(C)C)cc3)C[C@@]21C	Ki	'='	0.1	nM	10.00			UO_0000065	23.28	0.43	4.59	24.67	0	CHEMBL875218	Inhibition of human glucocorticoid receptor	B	BAO_0000357	single protein format	Homo sapiens	None	None	None	None				CHEMBL2034	Glucocorticoid receptor	Homo sapiens	SINGLE PROTEIN	CHEMBL1138676	1	Scientific Literature	J. Med. Chem.	2004	None
CHEMBL364368		0	443.59	0	4.93	3	C#C[C@]1(O)CC[C@H]2[C@@H]3CCC4=CC(=O)CCC4=C3[C@@H](c3ccc(N(C)C(C)=O)cc3)C[C@@]21C	Ki	'='	0.4	nM	9.40			UO_0000065	21.19	0.39	4.47	16.31	0	CHEMBL875218	Inhibition of human glucocorticoid receptor	B	BAO_0000357	single protein format	Homo sapiens	None	None	None	None				CHEMBL2034	Glucocorticoid receptor	Homo sapiens	SINGLE PROTEIN	CHEMBL1138676	1	Scientific Literature	J. Med. Chem.	2004	None
CHEMBL255843		0	484.57	0	3.73	65	CN(C)C[C@]12Cc3cnn(-c4ccc(F)cc4)c3C=C1CCN(S(=O)(=O)c1ccc(F)cc1)C2	Ki	'='	2.6	nM	8.59			UO_0000065	17.72	0.34	4.86	14.69	0	CHEMBL950162	Displacement of [3H]dexamethasone from human recombinant GR	B	BAO_0000357	single protein format	Homo sapiens	None	None	None	None				CHEMBL2034	Glucocorticoid receptor	Homo sapiens	SINGLE PROTEIN	CHEMBL1142367	1	Scientific Literature	Bioorg. Med. Chem. Lett.	2008	None
CHEMBL411457		0	491.51	1	5.07	33	C[C@]12Cc3cnn(-c4ccc(F)cc4)c3C=C1CCN(S(=O)(=O)c1ccc(C(F)(F)F)cc1)C2	Ki	'='	3.4	nM	8.47			UO_0000065	17.23	0.34	3.40	15.34	0	CHEMBL950162	Displacement of [3H]dexamethasone from human recombinant GR	B	BAO_0000357	single protein format	Homo sapiens	None	None	None	None				CHEMBL2034	Glucocorticoid receptor	Homo sapiens	SINGLE PROTEIN	CHEMBL1142367	1	Scientific Literature	Bioorg. Med. Chem. Lett.	2008	None
CHEMBL271263		0	467.56	1	6.23	17	Fc1ccc(CC23Cc4cnn(-c5ccc(F)cc5)c4C=C2CCN(Cc2ccccc2)C3)cc1	Ki	'='	2.5	nM	8.60			UO_0000065	18.40	0.34	2.37	40.85	0	CHEMBL950162	Displacement of [3H]dexamethasone from human recombinant GR	B	BAO_0000357	single protein format	Homo sapiens	None	None	None	None				CHEMBL2034	Glucocorticoid receptor	Homo sapiens	SINGLE PROTEIN	CHEMBL1142367	1	Scientific Literature	Bioorg. Med. Chem. Lett.	2008	None
CHEMBL514646		0	346.46	0	4.77	2a-(R)	C[C@@]1(C(=O)Nc2nccs2)CC2c3ccccc3C1c1ccccc12	Ki	'='	1.3	nM	8.89			UO_0000065	25.65	0.49	4.12	21.16	0	CHEMBL1019340	Displacement of FITC-dexamethasone from human recombinant glucocorticoid receptor alpha by fluorescence polarization assay	B	BAO_0000357	single protein format	Homo sapiens	None	None	None	None				CHEMBL2034	Glucocorticoid receptor	Homo sapiens	SINGLE PROTEIN	CHEMBL1138590	1	Scientific Literature	Bioorg. Med. Chem. Lett.	2009	None
CHEMBL3315058		0	546.60	1	4.47	23	CCNC(=O)NC(=O)C(C)(C)[C@@H]1c2ccc(-c3ccc(C(=O)N4CCOCC4)cc3)nc2Oc2c(F)cccc21	Ki	'='	5.7	nM	8.24			UO_0000065	15.08	0.28	3.77	7.50	0	CHEMBL3370677	Binding affinity to glucocorticoid receptor (unknown origin) by fluorescence polarization assay	B	BAO_0000357	single protein format	Homo sapiens	None	None	None	None				CHEMBL2034	Glucocorticoid receptor	Homo sapiens	SINGLE PROTEIN	CHEMBL3351663	1	Scientific Literature	Bioorg. Med. Chem. Lett.	2014	None
CHEMBL384467	DEXAMETHASONE	4	392.47	0	1.90	Dexamethasone	C[C@@H]1C[C@H]2[C@@H]3CCC4=CC(=O)C=C[C@]4(C)[C@@]3(F)[C@@H](O)C[C@]2(C)[C@@]1(O)C(=O)CO	Ki	'='	3.0	nM	8.52			UO_0000065	21.72	0.42	6.62	8.99	0	CHEMBL947390	Displacement of radiolabeled Dexamethasone from human glucocorticoid receptor	B	BAO_0000357	single protein format	Homo sapiens	None	None	None	None				CHEMBL2034	Glucocorticoid receptor	Homo sapiens	SINGLE PROTEIN	CHEMBL1140203	1	Scientific Literature	J. Med. Chem.	2008	None
CHEMBL384467	DEXAMETHASONE	4	392.47	0	1.90	SID56320685	C[C@@H]1C[C@H]2[C@@H]3CCC4=CC(=O)C=C[C@]4(C)[C@@]3(F)[C@@H](O)C[C@]2(C)[C@@]1(O)C(=O)CO	Ki	'='	1.2	nM	8.92			UO_0000065	22.73	0.44	7.02	9.41	1	CHEMBL1039873	Displacement of GS-red from human glucocorticoid receptor by fluorescent polarization assay	B	BAO_0000357	single protein format	Homo sapiens	None	None	None	None				CHEMBL2034	Glucocorticoid receptor	Homo sapiens	SINGLE PROTEIN	CHEMBL1156812	1	Scientific Literature	J. Med. Chem.	2010	None
CHEMBL577945		0	420.50	1	5.94	26	C[C@@](O)(c1ccc(F)cc1)[C@H]1CCCC2=Cc3c(-c4ccc(F)cc4)ncn3C[C@@]21C	Ki	'='	2.0	nM	8.70			UO_0000065	20.69	0.38	2.76	22.86	0	CHEMBL1039873	Displacement of GS-red from human glucocorticoid receptor by fluorescent polarization assay	B	BAO_0000357	single protein format	Homo sapiens	None	None	None	None				CHEMBL2034	Glucocorticoid receptor	Homo sapiens	SINGLE PROTEIN	CHEMBL1156812	1	Scientific Literature	J. Med. Chem.	2010	None
CHEMBL566575		0	416.54	1	6.11	30	Cc1cccc([C@@](C)(O)[C@H]2CCCC3=Cc4c(-c5ccc(F)cc5)ncn4C[C@@]32C)c1	Ki	'='	2.5	nM	8.60			UO_0000065	20.65	0.38	2.49	22.61	0	CHEMBL1039873	Displacement of GS-red from human glucocorticoid receptor by fluorescent polarization assay	B	BAO_0000357	single protein format	Homo sapiens	None	None	None	None				CHEMBL2034	Glucocorticoid receptor	Homo sapiens	SINGLE PROTEIN	CHEMBL1156812	1	Scientific Literature	J. Med. Chem.	2010	None
CHEMBL567027		0	436.96	1	6.45	31	C[C@@](O)(c1ccc(Cl)cc1)[C@H]1CCCC2=Cc3c(-c4ccc(F)cc4)ncn3C[C@@]21C	Ki	'='	2.0	nM	8.70			UO_0000065	19.91	0.38	2.25	22.86	0	CHEMBL1039873	Displacement of GS-red from human glucocorticoid receptor by fluorescent polarization assay	B	BAO_0000357	single protein format	Homo sapiens	None	None	None	None				CHEMBL2034	Glucocorticoid receptor	Homo sapiens	SINGLE PROTEIN	CHEMBL1156812	1	Scientific Literature	J. Med. Chem.	2010	None
CHEMBL565320		0	366.48	1	5.22	43	C=CC[C@@](C)(O)[C@H]1CCCC2=Cc3c(-c4ccc(F)cc4)ncn3C[C@@]21C	Ki	'='	4.3	nM	8.37			UO_0000065	22.83	0.42	3.15	21.99	0	CHEMBL1039873	Displacement of GS-red from human glucocorticoid receptor by fluorescent polarization assay	B	BAO_0000357	single protein format	Homo sapiens	None	None	None	None				CHEMBL2034	Glucocorticoid receptor	Homo sapiens	SINGLE PROTEIN	CHEMBL1156812	1	Scientific Literature	J. Med. Chem.	2010	None
CHEMBL566387		0	382.52	1	5.83	44	CCCC[C@@](C)(O)[C@H]1CCCC2=Cc3c(-c4ccc(F)cc4)ncn3C[C@@]21C	Ki	'='	7.9	nM	8.10			UO_0000065	21.18	0.40	2.27	21.29	0	CHEMBL1039873	Displacement of GS-red from human glucocorticoid receptor by fluorescent polarization assay	B	BAO_0000357	single protein format	Homo sapiens	None	None	None	None				CHEMBL2034	Glucocorticoid receptor	Homo sapiens	SINGLE PROTEIN	CHEMBL1156812	1	Scientific Literature	J. Med. Chem.	2010	None
CHEMBL437166		0	592.74	2	6.11	16	CC#C[C@]1(O)CC[C@H]2[C@@H]3CCC4=CC(=O)CCC4=C3[C@@H](c3ccc(N(C)CC(=O)Nc4ccc(C(=O)O)cc4)cc3)C[C@@]21C	Ki	'='	2.7	nM	8.57			UO_0000065	14.46	0.27	2.46	8.01	0	CHEMBL906013	Displacement of radiolabeled Dexamethasone from human GR	B	BAO_0000357	single protein format	Homo sapiens	None	None	None	None				CHEMBL2034	Glucocorticoid receptor	Homo sapiens	SINGLE PROTEIN	CHEMBL1143774	1	Scientific Literature	Bioorg. Med. Chem. Lett.	2007	None
CHEMBL3582122		0	360.46	0	3.94	12h	CC1(C)Nc2c(cc(-c3cccc4nncn34)c3c2CCC3)C(C)(C)C1=O	Ki	'='	53.0	nM	7.28			UO_0000065	20.18	0.37	3.34	12.27	0	CHEMBL3583216	Displacement of [3H]-dexamethasone from cytosolic fraction of human recombinant glucocorticoid receptor by scintillation counting analysis	B	BAO_0000357	single protein format	Homo sapiens	None	None	None	None				CHEMBL2034	Glucocorticoid receptor	Homo sapiens	SINGLE PROTEIN	CHEMBL3580565	1	Scientific Literature	J. Med. Chem.	2015	None
CHEMBL1276308	MIFEPRISTONE	4	429.60	1	5.41	1	CC#C[C@]1(O)CC[C@H]2[C@@H]3CCC4=CC(=O)CCC4=C3[C@@H](c3ccc(N(C)C)cc3)C[C@@]21C	Ki	'='	6.0	nM	8.22			UO_0000065	19.14	0.35	2.81	20.28	0	CHEMBL3583216	Displacement of [3H]-dexamethasone from cytosolic fraction of human recombinant glucocorticoid receptor by scintillation counting analysis	B	BAO_0000357	single protein format	Homo sapiens	None	None	None	None				CHEMBL2034	Glucocorticoid receptor	Homo sapiens	SINGLE PROTEIN	CHEMBL3580565	1	Scientific Literature	J. Med. Chem.	2015	None
CHEMBL396231		0	391.47	0	3.05	24	COc1ccc(C2CCN(c3[nH]c(=O)[nH]c(=O)c3Cc3ccccc3)CC2)cc1	Ki	'='	45.0	nM	7.35			UO_0000065	18.77	0.35	4.30	9.40	0	CHEMBL890428	Displacement of [3H]dexamethasone from human recombinant GR	B	BAO_0000357	single protein format	Homo sapiens	None	None	None	None				CHEMBL2034	Glucocorticoid receptor	Homo sapiens	SINGLE PROTEIN	CHEMBL1146208	1	Scientific Literature	Bioorg. Med. Chem. Lett.	2007	None
CHEMBL231093		0	395.89	0	3.69	19	O=c1[nH]c(N2CCC(c3ccccc3)CC2)c(Cc2ccc(Cl)cc2)c(=O)[nH]1	Ki	'='	31.0	nM	7.51			UO_0000065	18.97	0.37	3.82	10.89	0	CHEMBL890428	Displacement of [3H]dexamethasone from human recombinant GR	B	BAO_0000357	single protein format	Homo sapiens	None	None	None	None				CHEMBL2034	Glucocorticoid receptor	Homo sapiens	SINGLE PROTEIN	CHEMBL1146208	1	Scientific Literature	Bioorg. Med. Chem. Lett.	2007	None
CHEMBL231502		0	361.45	0	3.04	33	O=c1[nH]c(N2CCCC(c3ccccc3)C2)c(Cc2ccccc2)c(=O)[nH]1	Ki	'='	6.5	nM	8.19			UO_0000065	22.65	0.41	5.15	11.87	0	CHEMBL890428	Displacement of [3H]dexamethasone from human recombinant GR	B	BAO_0000357	single protein format	Homo sapiens	None	None	None	None				CHEMBL2034	Glucocorticoid receptor	Homo sapiens	SINGLE PROTEIN	CHEMBL1146208	1	Scientific Literature	Bioorg. Med. Chem. Lett.	2007	None
CHEMBL3315068		0	519.53	1	3.21	36	CC(C)(C(=O)NC(N)=O)[C@@H]1c2ccc(-c3ccc(C(=O)N4CCOCC4)nc3)nc2Oc2c(F)cccc21	Ki	'='	7.3	nM	8.14			UO_0000065	15.66	0.29	4.93	5.95	0	CHEMBL3370677	Binding affinity to glucocorticoid receptor (unknown origin) by fluorescence polarization assay	B	BAO_0000357	single protein format	Homo sapiens	None	None	None	None				CHEMBL2034	Glucocorticoid receptor	Homo sapiens	SINGLE PROTEIN	CHEMBL3351663	1	Scientific Literature	Bioorg. Med. Chem. Lett.	2014	None
CHEMBL3735008		0	588.61	2	5.39	19	O=C(c1cscn1)[C@]12Cc3cnn(-c4ccc(F)cc4)c3C=C1CCN(S(=O)(=O)c1ccc(C(F)(F)F)cc1)C2	Ki	'='	0.14	nM	9.85			UO_0000065	16.74	0.34	4.46	11.57	0	CHEMBL3739124	Binding affinity to human recombinant glucocorticoid receptor by fluorescence polarization assay	B	BAO_0000357	single protein format	Homo sapiens	None	None	None	None				CHEMBL2034	Glucocorticoid receptor	Homo sapiens	SINGLE PROTEIN	CHEMBL3734698	1	Scientific Literature	Bioorg. Med. Chem. Lett.	2015	None
CHEMBL3735083		0	582.58	2	5.33	12	O=C(c1cccnc1)[C@]12Cc3cnn(-c4ccc(F)cc4)c3C=C1CCN(S(=O)(=O)c1ccc(C(F)(F)F)cc1)C2	Ki	'='	0.83	nM	9.08			UO_0000065	15.59	0.30	3.75	10.66	0	CHEMBL3739124	Binding affinity to human recombinant glucocorticoid receptor by fluorescence polarization assay	B	BAO_0000357	single protein format	Homo sapiens	None	None	None	None				CHEMBL2034	Glucocorticoid receptor	Homo sapiens	SINGLE PROTEIN	CHEMBL3734698	1	Scientific Literature	Bioorg. Med. Chem. Lett.	2015	None
CHEMBL1911270		0	499.60	1	5.20	6, BMS-776532	CN(C)C(=O)c1ccc(-c2ccc3c(n2)Oc2ccccc2[C@@H]3C(C)(C)C(=O)Nc2nncs2)cc1	Ki	'='	1.9	nM	8.72			UO_0000065	17.46	0.33	3.52	8.96	0	CHEMBL3370677	Binding affinity to glucocorticoid receptor (unknown origin) by fluorescence polarization assay	B	BAO_0000357	single protein format	Homo sapiens	None	None	None	None				CHEMBL2034	Glucocorticoid receptor	Homo sapiens	SINGLE PROTEIN	CHEMBL3351663	1	Scientific Literature	Bioorg. Med. Chem. Lett.	2014	None
CHEMBL3582121		0	360.46	0	3.94	12g	CC1(C)Nc2c(cc(-c3cncc4nccn34)c3c2CCC3)C(C)(C)C1=O	Ki	'='	46.0	nM	7.34			UO_0000065	20.36	0.37	3.40	12.38	0	CHEMBL3583216	Displacement of [3H]-dexamethasone from cytosolic fraction of human recombinant glucocorticoid receptor by scintillation counting analysis	B	BAO_0000357	single protein format	Homo sapiens	None	None	None	None				CHEMBL2034	Glucocorticoid receptor	Homo sapiens	SINGLE PROTEIN	CHEMBL3580565	1	Scientific Literature	J. Med. Chem.	2015	None
CHEMBL384467	DEXAMETHASONE	4	392.47	0	1.90	1, Dex	C[C@@H]1C[C@H]2[C@@H]3CCC4=CC(=O)C=C[C@]4(C)[C@@]3(F)[C@@H](O)C[C@]2(C)[C@@]1(O)C(=O)CO	Ki	'='	1.2	nM	8.92			UO_0000065	22.73	0.44	7.02	9.41	0	CHEMBL3370677	Binding affinity to glucocorticoid receptor (unknown origin) by fluorescence polarization assay	B	BAO_0000357	single protein format	Homo sapiens	None	None	None	None				CHEMBL2034	Glucocorticoid receptor	Homo sapiens	SINGLE PROTEIN	CHEMBL3351663	1	Scientific Literature	Bioorg. Med. Chem. Lett.	2014	None
CHEMBL3315051		0	501.56	2	5.05	14	CC(=O)NC(=O)C(C)(C)[C@@H]1c2ccc(-c3ccc(C(=O)N4CCCC4)cc3)nc2Oc2c(F)cccc21	Ki	'='	2.5	nM	8.60			UO_0000065	17.15	0.32	3.55	9.71	0	CHEMBL3370677	Binding affinity to glucocorticoid receptor (unknown origin) by fluorescence polarization assay	B	BAO_0000357	single protein format	Homo sapiens	None	None	None	None				CHEMBL2034	Glucocorticoid receptor	Homo sapiens	SINGLE PROTEIN	CHEMBL3351663	1	Scientific Literature	Bioorg. Med. Chem. Lett.	2014	None
CHEMBL3315057		0	532.57	1	4.08	22	CNC(=O)NC(=O)C(C)(C)[C@@H]1c2ccc(-c3ccc(C(=O)N4CCOCC4)cc3)nc2Oc2c(F)cccc21	Ki	'='	6.9	nM	8.16			UO_0000065	15.32	0.29	4.08	7.43	0	CHEMBL3370677	Binding affinity to glucocorticoid receptor (unknown origin) by fluorescence polarization assay	B	BAO_0000357	single protein format	Homo sapiens	None	None	None	None				CHEMBL2034	Glucocorticoid receptor	Homo sapiens	SINGLE PROTEIN	CHEMBL3351663	1	Scientific Literature	Bioorg. Med. Chem. Lett.	2014	None
CHEMBL514185		0	400.43	0	4.93	1	CC1(C(=O)Nc2ccc([N+](=O)[O-])cc2O)CC2c3ccccc3C1c1ccccc12	Ki	'='	157.7	nM	6.80			UO_0000065	16.99	0.31	1.87	7.36	0	CHEMBL1019340	Displacement of FITC-dexamethasone from human recombinant glucocorticoid receptor alpha by fluorescence polarization assay	B	BAO_0000357	single protein format	Homo sapiens	None	None	None	None				CHEMBL2034	Glucocorticoid receptor	Homo sapiens	SINGLE PROTEIN	CHEMBL1138590	1	Scientific Literature	Bioorg. Med. Chem. Lett.	2009	None
CHEMBL514630		0	361.47	0	4.34	18a, isomer A	CC12CC(C)(C(=O)Nc3nncs3)C(c3ccccc31)c1ccccc12	Ki	'='	49.7	nM	7.30			UO_0000065	20.21	0.38	2.96	13.31	0	CHEMBL1019340	Displacement of FITC-dexamethasone from human recombinant glucocorticoid receptor alpha by fluorescence polarization assay	B	BAO_0000357	single protein format	Homo sapiens	None	None	None	None				CHEMBL2034	Glucocorticoid receptor	Homo sapiens	SINGLE PROTEIN	CHEMBL1138590	1	Scientific Literature	Bioorg. Med. Chem. Lett.	2009	None
CHEMBL2426157		0	482.58	1	6.69	11	CC(C)(C(=O)Nc1nncs1)C(c1ccccc1)c1cc(-c2ccc(F)cc2)c2ncccc2c1	Ki	'='	196.0	nM	6.71			UO_0000065	13.90	0.26	0.02	9.90	0	CHEMBL2428100	Binding affinity to glucocorticoid receptor-LBD (unknown origin) by fluorescence polarization assay	B	BAO_0000357	single protein format	Homo sapiens	None	None	None	None				CHEMBL2034	Glucocorticoid receptor	Homo sapiens	SINGLE PROTEIN	CHEMBL2424642	1	Scientific Literature	Bioorg. Med. Chem. Lett.	2013	None
CHEMBL2426642		0	471.56	1	5.81	6i	CC(C)(C(=O)Nc1nccs1)C(c1ccncc1)c1ccc2c(cnn2-c2ccc(F)cc2)c1	Ki	'='	12.0	nM	7.92			UO_0000065	16.80	0.32	2.11	10.90	0	CHEMBL2428212	Binding affinity to glucocorticoid receptor (unknown origin) by fluorescence polarization assay	B	BAO_0000357	single protein format	Homo sapiens	None	None	None	None				CHEMBL2034	Glucocorticoid receptor	Homo sapiens	SINGLE PROTEIN	CHEMBL2424628	1	Scientific Literature	Bioorg. Med. Chem. Lett.	2013	None
CHEMBL2426641		0	476.62	1	6.95	6h	CC(C)(C(=O)Nc1nccs1)C(c1ccc2c(cnn2-c2ccc(F)cc2)c1)C1CCCCC1	Ki	'='	18.0	nM	7.75			UO_0000065	16.25	0.31	0.79	12.95	0	CHEMBL2428212	Binding affinity to glucocorticoid receptor (unknown origin) by fluorescence polarization assay	B	BAO_0000357	single protein format	Homo sapiens	None	None	None	None				CHEMBL2034	Glucocorticoid receptor	Homo sapiens	SINGLE PROTEIN	CHEMBL2424628	1	Scientific Literature	Bioorg. Med. Chem. Lett.	2013	None
CHEMBL2426634		0	395.46	0	4.22	6a	CC(C)(Cc1ccc2c(cnn2-c2ccc(F)cc2)c1)C(=O)Nc1nncs1	Ki	'='	84.0	nM	7.08			UO_0000065	17.89	0.35	2.86	9.73	0	CHEMBL2428212	Binding affinity to glucocorticoid receptor (unknown origin) by fluorescence polarization assay	B	BAO_0000357	single protein format	Homo sapiens	None	None	None	None				CHEMBL2034	Glucocorticoid receptor	Homo sapiens	SINGLE PROTEIN	CHEMBL2424628	1	Scientific Literature	Bioorg. Med. Chem. Lett.	2013	None
CHEMBL2426656		0	447.61	1	5.73	5o	CC(C)CCn1ncc2cc(C(c3ccccc3)C(C)(C)C(=O)Nc3nncs3)ccc21	Ki	'='	5.7	nM	8.24			UO_0000065	18.42	0.35	2.51	11.34	0	CHEMBL2428212	Binding affinity to glucocorticoid receptor (unknown origin) by fluorescence polarization assay	B	BAO_0000357	single protein format	Homo sapiens	None	None	None	None				CHEMBL2034	Glucocorticoid receptor	Homo sapiens	SINGLE PROTEIN	CHEMBL2424628	1	Scientific Literature	Bioorg. Med. Chem. Lett.	2013	None
CHEMBL286446		0	325.84	1	6.07	17	CC1=CC(C)(C)Nc2ccc3c(c21)C(C)Oc1ccc(Cl)cc1-3	Ki	'='	367.0	nM	6.43			UO_0000065	19.75	0.38	0.37	30.27	0	CHEMBL681750	Displacement of Dexamethasone from human glucocorticoid receptor	B	BAO_0000357	single protein format	Homo sapiens	None	None	None	None				CHEMBL2034	Glucocorticoid receptor	Homo sapiens	SINGLE PROTEIN	CHEMBL1131555	1	Scientific Literature	Bioorg. Med. Chem. Lett.	1998	None
CHEMBL419158		0	452.38	1	7.76	(+)21	COc1cccc2c1-c1ccc3c(c1C(c1cc(Cl)cc(Cl)c1)O2)C(C)=CC(C)(C)N3	Ki	'='	95.0	nM	7.02			UO_0000065	15.52	0.31	-0.74	23.03	0	CHEMBL680190	Binding affinity for glucocorticoid receptor	B	BAO_0000357	single protein format	Homo sapiens	None	None	None	None				CHEMBL2034	Glucocorticoid receptor	Homo sapiens	SINGLE PROTEIN	CHEMBL1134574	1	Scientific Literature	J. Med. Chem.	2001	None
CHEMBL1393	SPIRONOLACTONE	4	416.58	0	4.85	spironolactone	CC(=O)S[C@@H]1CC2=CC(=O)CC[C@]2(C)[C@H]2CC[C@@]3(C)[C@@H](CC[C@@]34CCC(=O)O4)[C@@H]21	Ki	'='	32.6	nM	7.49			UO_0000065	17.97	0.35	2.64	12.39	0	CHEMBL902629	Binding affinity to human glucocorticoid receptor	B	BAO_0000357	single protein format	Homo sapiens	None	None	None	None				CHEMBL2034	Glucocorticoid receptor	Homo sapiens	SINGLE PROTEIN	CHEMBL1138341	1	Scientific Literature	J. Med. Chem.	2007	None
CHEMBL235209		0	372.47	0	4.39	3	C[C@@](c1ccc(F)cc1)(c1c[nH]c2c(NS(C)(=O)=O)cccc12)C1CC1	Ki	'='	167.0	nM	6.78			UO_0000065	18.20	0.36	2.39	10.94	0	CHEMBL902629	Binding affinity to human glucocorticoid receptor	B	BAO_0000357	single protein format	Homo sapiens	None	None	None	None				CHEMBL2034	Glucocorticoid receptor	Homo sapiens	SINGLE PROTEIN	CHEMBL1138341	1	Scientific Literature	J. Med. Chem.	2007	None
CHEMBL326092		0	351.47	1	6.72	15	CCCCC1Oc2ccc(F)cc2-c2ccc3c(c21)C(C)=CC(C)(C)N3	Ki	'='	533.0	nM	6.27			UO_0000065	17.85	0.33	-0.45	29.51	0	CHEMBL681750	Displacement of Dexamethasone from human glucocorticoid receptor	B	BAO_0000357	single protein format	Homo sapiens	None	None	None	None				CHEMBL2034	Glucocorticoid receptor	Homo sapiens	SINGLE PROTEIN	CHEMBL1131555	1	Scientific Literature	Bioorg. Med. Chem. Lett.	1998	None
CHEMBL404160		0	522.69	1	4.94	61	CCNC[C@]12Cc3cnn(-c4ccc(F)cc4)c3C=C1CCN(S(=O)(=O)c1ccc(C(C)(C)C)cc1)C2	Ki	'='	2.4	nM	8.62			UO_0000065	16.49	0.32	3.68	12.82	0	CHEMBL950162	Displacement of [3H]dexamethasone from human recombinant GR	B	BAO_0000357	single protein format	Homo sapiens	None	None	None	None				CHEMBL2034	Glucocorticoid receptor	Homo sapiens	SINGLE PROTEIN	CHEMBL1142367	1	Scientific Literature	Bioorg. Med. Chem. Lett.	2008	None
CHEMBL404183		0	567.73	2	5.38	54	COCCCOC[C@]12Cc3cnn(-c4ccc(F)cc4)c3C=C1CCN(S(=O)(=O)c1ccc(C(C)(C)C)cc1)C2	Ki	'='	0.8	nM	9.10			UO_0000065	16.02	0.31	3.72	12.35	0	CHEMBL950162	Displacement of [3H]dexamethasone from human recombinant GR	B	BAO_0000357	single protein format	Homo sapiens	None	None	None	None				CHEMBL2034	Glucocorticoid receptor	Homo sapiens	SINGLE PROTEIN	CHEMBL1142367	1	Scientific Literature	Bioorg. Med. Chem. Lett.	2008	None
CHEMBL114607		0	347.50	1	6.83	10	CC1=CC(C)(C)Nc2ccc3c(c21)C(CCC(C)C)Oc1ccccc1-3	Ki	'='	158.0	nM	6.80			UO_0000065	19.57	0.36	-0.03	31.99	0	CHEMBL681750	Displacement of Dexamethasone from human glucocorticoid receptor	B	BAO_0000357	single protein format	Homo sapiens	None	None	None	None				CHEMBL2034	Glucocorticoid receptor	Homo sapiens	SINGLE PROTEIN	CHEMBL1131555	1	Scientific Literature	Bioorg. Med. Chem. Lett.	1998	None
CHEMBL78704		0	414.59	1	5.72	RU-43044	CC#C[C@]1(O)CCC2C3CCC4=CC(=O)CC[C@]4(Cc4ccc(C)cc4)C3=CC[C@@]21C	Ki	'='	0.1	nM	10.00			UO_0000065	24.12	0.44	4.28	26.81	1	CHEMBL681747	Displacement of 10 nM [3H]dexamethasone from human Glucocorticoid receptor	B	BAO_0000357	single protein format	Homo sapiens	None	None	None	None				CHEMBL2034	Glucocorticoid receptor	Homo sapiens	SINGLE PROTEIN	CHEMBL1135457	1	Scientific Literature	J. Med. Chem.	2002	None
CHEMBL4101325		0	553.62	1	4.49	33	Cc1ccnc(C(=O)[C@]23Cc4cnn(-c5ccc(F)cc5)c4C=C2CCN(S(=O)(=O)c2cccc(C#N)c2)C3)c1	Ki	'='	0.15	nM	9.82			UO_0000065	17.74	0.34	5.33	9.02	0	CHEMBL4051151	Displacement of fluormone GS Red from human glucocorticoid receptor after 4 hrs by fluorescence polarization assay	B	BAO_0000357	single protein format	Homo sapiens	None	None	None	None				CHEMBL2034	Glucocorticoid receptor	Homo sapiens	SINGLE PROTEIN	CHEMBL4049426	1	Scientific Literature	J Med Chem	2017	None
CHEMBL3315062		0	559.62	2	5.11	27	CC(C)(C(=O)Nc1nncs1)[C@@H]1c2ccc(-c3ccc(C(=O)N4CCOCC4)cc3)nc2Oc2c(F)cccc21	Ki	'='	1.6	nM	8.80			UO_0000065	15.72	0.30	3.69	8.26	0	CHEMBL3370677	Binding affinity to glucocorticoid receptor (unknown origin) by fluorescence polarization assay	B	BAO_0000357	single protein format	Homo sapiens	None	None	None	None				CHEMBL2034	Glucocorticoid receptor	Homo sapiens	SINGLE PROTEIN	CHEMBL3351663	1	Scientific Literature	Bioorg. Med. Chem. Lett.	2014	None
CHEMBL442803		0	515.58	1	3.83	51	COCCOC[C@]12Cc3cnn(-c4ccc(F)cc4)c3C=C1CCN(S(=O)(=O)c1ccc(F)cc1)C2	Ki	'='	0.6	nM	9.22			UO_0000065	17.89	0.35	5.39	12.52	0	CHEMBL950162	Displacement of [3H]dexamethasone from human recombinant GR	B	BAO_0000357	single protein format	Homo sapiens	None	None	None	None				CHEMBL2034	Glucocorticoid receptor	Homo sapiens	SINGLE PROTEIN	CHEMBL1142367	1	Scientific Literature	Bioorg. Med. Chem. Lett.	2008	None
CHEMBL255570		0	468.55	1	5.62	19	Fc1ccc(CC23Cc4cnn(-c5ccc(F)cc5)c4C=C2CCN(Cc2cccnc2)C3)cc1	Ki	'='	22.0	nM	7.66			UO_0000065	16.34	0.30	2.04	22.56	0	CHEMBL950162	Displacement of [3H]dexamethasone from human recombinant GR	B	BAO_0000357	single protein format	Homo sapiens	None	None	None	None				CHEMBL2034	Glucocorticoid receptor	Homo sapiens	SINGLE PROTEIN	CHEMBL1142367	1	Scientific Literature	Bioorg. Med. Chem. Lett.	2008	None
CHEMBL77779		0	366.89	0	4.55	CP-394531	Oc1ccc2c(c1)CC[C@@H]1C[C@@](O)(C#CCl)CC[C@@]21Cc1ccccc1	Ki	'='	0.1	nM	10.00			UO_0000065	27.26	0.53	5.45	24.72	1	CHEMBL681747	Displacement of 10 nM [3H]dexamethasone from human Glucocorticoid receptor	B	BAO_0000357	single protein format	Homo sapiens	None	None	None	None				CHEMBL2034	Glucocorticoid receptor	Homo sapiens	SINGLE PROTEIN	CHEMBL1135457	1	Scientific Literature	J. Med. Chem.	2002	None
CHEMBL2426630		0	434.57	0	4.58	5q	CC(C)(C(=O)Nc1nncs1)C(c1ccccc1)c1ccc2c(c1)C=NC2CCCO	Ki	'='	17.0	nM	7.77			UO_0000065	17.88	0.34	3.19	8.88	0	CHEMBL2428212	Binding affinity to glucocorticoid receptor (unknown origin) by fluorescence polarization assay	B	BAO_0000357	single protein format	Homo sapiens	None	None	None	None				CHEMBL2034	Glucocorticoid receptor	Homo sapiens	SINGLE PROTEIN	CHEMBL2424628	1	Scientific Literature	Bioorg. Med. Chem. Lett.	2013	None
CHEMBL1801004		0	353.45	0	4.04	4	CC(C)(C(=O)Nc1nncs1)[C@@H](c1ccccc1)c1ccc(O)cc1	Ki	'='	1.1	nM	8.96			UO_0000065	25.35	0.49	4.92	11.93	0	CHEMBL2428212	Binding affinity to glucocorticoid receptor (unknown origin) by fluorescence polarization assay	B	BAO_0000357	single protein format	Homo sapiens	None	None	None	None				CHEMBL2034	Glucocorticoid receptor	Homo sapiens	SINGLE PROTEIN	CHEMBL2424628	1	Scientific Literature	Bioorg. Med. Chem. Lett.	2013	None
CHEMBL2426624		0	457.53	1	5.42	8b, diastereomer 2	CC(C(=O)Nc1nncs1)[C@@H](c1ccccc1)c1ccc2c(cnn2-c2ccc(F)cc2)c1	Ki	'='	0.48	nM	9.32			UO_0000065	20.37	0.39	3.90	12.82	0	CHEMBL2428212	Binding affinity to glucocorticoid receptor (unknown origin) by fluorescence polarization assay	B	BAO_0000357	single protein format	Homo sapiens	None	None	None	None				CHEMBL2034	Glucocorticoid receptor	Homo sapiens	SINGLE PROTEIN	CHEMBL2424628	1	Scientific Literature	Bioorg. Med. Chem. Lett.	2013	None
CHEMBL325221		0	333.48	1	6.58	8	CCCCC1Oc2ccccc2-c2ccc3c(c21)C(C)=CC(C)(C)N3	Ki	'='	813.0	nM	6.09			UO_0000065	18.26	0.33	-0.49	28.64	0	CHEMBL681750	Displacement of Dexamethasone from human glucocorticoid receptor	B	BAO_0000357	single protein format	Homo sapiens	None	None	None	None				CHEMBL2034	Glucocorticoid receptor	Homo sapiens	SINGLE PROTEIN	CHEMBL1131555	1	Scientific Literature	Bioorg. Med. Chem. Lett.	1998	None
CHEMBL2426623		0	457.53	1	5.42	8a, diastereomer 1	CC(C(=O)Nc1nncs1)C(c1ccccc1)c1ccc2c(cnn2-c2ccc(F)cc2)c1	Ki	'='	44.0	nM	7.36			UO_0000065	16.08	0.30	1.94	10.12	0	CHEMBL2428212	Binding affinity to glucocorticoid receptor (unknown origin) by fluorescence polarization assay	B	BAO_0000357	single protein format	Homo sapiens	None	None	None	None				CHEMBL2034	Glucocorticoid receptor	Homo sapiens	SINGLE PROTEIN	CHEMBL2424628	1	Scientific Literature	Bioorg. Med. Chem. Lett.	2013	None
CHEMBL2426635		0	422.53	1	5.78	6b	CCC(c1ccc2c(cnn2-c2ccc(F)cc2)c1)C(C)(C)C(=O)Nc1nccs1	Ki	'='	9.8	nM	8.01			UO_0000065	18.95	0.36	2.23	13.39	0	CHEMBL2428212	Binding affinity to glucocorticoid receptor (unknown origin) by fluorescence polarization assay	B	BAO_0000357	single protein format	Homo sapiens	None	None	None	None				CHEMBL2034	Glucocorticoid receptor	Homo sapiens	SINGLE PROTEIN	CHEMBL2424628	1	Scientific Literature	Bioorg. Med. Chem. Lett.	2013	None
CHEMBL2426645		0	488.02	1	6.33	5e	CC(C)(C(=O)Nc1nncs1)C(c1ccccc1)c1ccc2c(cnn2-c2ccc(Cl)cc2)c1	Ki	'='	18.0	nM	7.75			UO_0000065	15.87	0.31	1.41	10.65	0	CHEMBL2428212	Binding affinity to glucocorticoid receptor (unknown origin) by fluorescence polarization assay	B	BAO_0000357	single protein format	Homo sapiens	None	None	None	None				CHEMBL2034	Glucocorticoid receptor	Homo sapiens	SINGLE PROTEIN	CHEMBL2424628	1	Scientific Literature	Bioorg. Med. Chem. Lett.	2013	None
CHEMBL2426644		0	470.57	1	6.42	(3R)-5d	CC(C)(C(=O)Nc1nccs1)[C@H](c1ccccc1)c1ccc2c(cnn2-c2ccc(F)cc2)c1	Ki	'='	7.9	nM	8.10			UO_0000065	17.22	0.33	1.68	13.55	0	CHEMBL2428212	Binding affinity to glucocorticoid receptor (unknown origin) by fluorescence polarization assay	B	BAO_0000357	single protein format	Homo sapiens	None	None	None	None				CHEMBL2034	Glucocorticoid receptor	Homo sapiens	SINGLE PROTEIN	CHEMBL2424628	1	Scientific Literature	Bioorg. Med. Chem. Lett.	2013	None
CHEMBL2426662		0	471.56	1	5.81	(3S)-5c	CC(C)(C(=O)Nc1nncs1)[C@@H](c1ccccc1)c1ccc2c(cnn2-c2ccc(F)cc2)c1	Ki	'='	5.1	nM	8.29			UO_0000065	17.59	0.33	2.48	11.41	0	CHEMBL2428212	Binding affinity to glucocorticoid receptor (unknown origin) by fluorescence polarization assay	B	BAO_0000357	single protein format	Homo sapiens	None	None	None	None				CHEMBL2034	Glucocorticoid receptor	Homo sapiens	SINGLE PROTEIN	CHEMBL2424628	1	Scientific Literature	Bioorg. Med. Chem. Lett.	2013	None
CHEMBL2426659		0	377.47	0	4.21	(3R)-5a	CC(C)(C(=O)Nc1nncs1)[C@H](c1ccccc1)c1ccc2[nH]ncc2c1	Ki	'='	13.0	nM	7.89			UO_0000065	20.89	0.40	3.68	9.44	0	CHEMBL2428212	Binding affinity to glucocorticoid receptor (unknown origin) by fluorescence polarization assay	B	BAO_0000357	single protein format	Homo sapiens	None	None	None	None				CHEMBL2034	Glucocorticoid receptor	Homo sapiens	SINGLE PROTEIN	CHEMBL2424628	1	Scientific Literature	Bioorg. Med. Chem. Lett.	2013	None
CHEMBL2426658		0	377.47	0	4.21	(3S)-5a	CC(C)(C(=O)Nc1nncs1)[C@@H](c1ccccc1)c1ccc2[nH]ncc2c1	Ki	'='	2.7	nM	8.57			UO_0000065	22.70	0.43	4.36	10.25	0	CHEMBL2428212	Binding affinity to glucocorticoid receptor (unknown origin) by fluorescence polarization assay	B	BAO_0000357	single protein format	Homo sapiens	None	None	None	None				CHEMBL2034	Glucocorticoid receptor	Homo sapiens	SINGLE PROTEIN	CHEMBL2424628	1	Scientific Literature	Bioorg. Med. Chem. Lett.	2013	None
CHEMBL515738		0	347.44	0	4.16	10	CC1(C(=O)Nc2nncs2)CC2c3ccccc3C1c1ccccc12	Ki	'='	5.4	nM	8.27			UO_0000065	23.80	0.45	4.11	15.06	0	CHEMBL1019340	Displacement of FITC-dexamethasone from human recombinant glucocorticoid receptor alpha by fluorescence polarization assay	B	BAO_0000357	single protein format	Homo sapiens	None	None	None	None				CHEMBL2034	Glucocorticoid receptor	Homo sapiens	SINGLE PROTEIN	CHEMBL1138590	1	Scientific Literature	Bioorg. Med. Chem. Lett.	2009	None
CHEMBL116007		0	309.38	1	5.55	14	CC1=CC(C)(C)Nc2ccc3c(c21)C(C)Oc1ccc(F)cc1-3	Ki	'='	749.0	nM	6.13			UO_0000065	19.80	0.36	0.58	28.81	0	CHEMBL681750	Displacement of Dexamethasone from human glucocorticoid receptor	B	BAO_0000357	single protein format	Homo sapiens	None	None	None	None				CHEMBL2034	Glucocorticoid receptor	Homo sapiens	SINGLE PROTEIN	CHEMBL1131555	1	Scientific Literature	Bioorg. Med. Chem. Lett.	1998	None
CHEMBL224204		0	298.26	0	2.77	10b	CCN1CCOc2cc3[nH]c(=O)cc(C(F)(F)F)c3cc21	Ki	'='	8100.0	nM	5.09			UO_0000065	17.07	0.33	2.32	11.23	0	CHEMBL916640	Displacement of radiolabeled Dexamethasone from human GR	B	BAO_0000357	single protein format	Homo sapiens	None	None	None	None				CHEMBL2034	Glucocorticoid receptor	Homo sapiens	SINGLE PROTEIN	CHEMBL1139861	1	Scientific Literature	J. Med. Chem.	2007	None
CHEMBL391439		0	372.47	0	4.39	7	C[C@](c1ccc(F)cc1)(c1c[nH]c2c(NS(C)(=O)=O)cccc12)C1CC1	Ki	'='	387.0	nM	6.41			UO_0000065	17.22	0.34	2.02	10.35	0	CHEMBL902629	Binding affinity to human glucocorticoid receptor	B	BAO_0000357	single protein format	Homo sapiens	None	None	None	None				CHEMBL2034	Glucocorticoid receptor	Homo sapiens	SINGLE PROTEIN	CHEMBL1138341	1	Scientific Literature	J. Med. Chem.	2007	None
CHEMBL270143		0	552.72	1	4.57	69	COCCNC[C@]12Cc3cnn(-c4ccc(F)cc4)c3C=C1CCN(S(=O)(=O)c1ccc(C(C)(C)C)cc1)C2	Ki	'='	1.0	nM	9.00			UO_0000065	16.28	0.32	4.43	11.77	0	CHEMBL950162	Displacement of [3H]dexamethasone from human recombinant GR	B	BAO_0000357	single protein format	Homo sapiens	None	None	None	None				CHEMBL2034	Glucocorticoid receptor	Homo sapiens	SINGLE PROTEIN	CHEMBL1142367	1	Scientific Literature	Bioorg. Med. Chem. Lett.	2008	None
CHEMBL231298		0	395.89	0	3.69	29	O=c1[nH]c(N2CCC(c3ccc(Cl)cc3)CC2)c(Cc2ccccc2)c(=O)[nH]1	Ki	'='	103.0	nM	6.99			UO_0000065	17.65	0.34	3.30	10.13	0	CHEMBL890428	Displacement of [3H]dexamethasone from human recombinant GR	B	BAO_0000357	single protein format	Homo sapiens	None	None	None	None				CHEMBL2034	Glucocorticoid receptor	Homo sapiens	SINGLE PROTEIN	CHEMBL1146208	1	Scientific Literature	Bioorg. Med. Chem. Lett.	2007	None
CHEMBL230885		0	403.53	0	3.51	14	Cn1c(=O)[nH]c(N2CCC(CCc3ccccc3)CC2)c(Cc2ccccc2)c1=O	Ki	'='	154.0	nM	6.81			UO_0000065	16.88	0.31	3.30	11.73	0	CHEMBL890428	Displacement of [3H]dexamethasone from human recombinant GR	B	BAO_0000357	single protein format	Homo sapiens	None	None	None	None				CHEMBL2034	Glucocorticoid receptor	Homo sapiens	SINGLE PROTEIN	CHEMBL1146208	1	Scientific Literature	Bioorg. Med. Chem. Lett.	2007	None
CHEMBL1276308	MIFEPRISTONE	4	429.60	1	5.41	RU-486 (Mifepristone)	CC#C[C@]1(O)CC[C@H]2[C@@H]3CCC4=CC(=O)CCC4=C3[C@@H](c3ccc(N(C)C)cc3)C[C@@]21C	Ki	'='	0.24	nM	9.62			UO_0000065	22.39	0.41	4.21	23.73	1	CHEMBL681747	Displacement of 10 nM [3H]dexamethasone from human Glucocorticoid receptor	B	BAO_0000357	single protein format	Homo sapiens	None	None	None	None				CHEMBL2034	Glucocorticoid receptor	Homo sapiens	SINGLE PROTEIN	CHEMBL1135457	1	Scientific Literature	J. Med. Chem.	2002	None
CHEMBL255950		0	522.69	1	4.89	66	CN(C)C[C@]12Cc3cnn(-c4ccc(F)cc4)c3C=C1CCN(S(=O)(=O)c1ccc(C(C)(C)C)cc1)C2	Ki	'='	1.2	nM	8.92			UO_0000065	17.07	0.33	4.03	15.26	0	CHEMBL950162	Displacement of [3H]dexamethasone from human recombinant GR	B	BAO_0000357	single protein format	Homo sapiens	None	None	None	None				CHEMBL2034	Glucocorticoid receptor	Homo sapiens	SINGLE PROTEIN	CHEMBL1142367	1	Scientific Literature	Bioorg. Med. Chem. Lett.	2008	None
CHEMBL257204		0	536.72	2	5.33	62	CC(C)NC[C@]12Cc3cnn(-c4ccc(F)cc4)c3C=C1CCN(S(=O)(=O)c1ccc(C(C)(C)C)cc1)C2	Ki	'='	2.1	nM	8.68			UO_0000065	16.17	0.31	3.35	12.91	0	CHEMBL950162	Displacement of [3H]dexamethasone from human recombinant GR	B	BAO_0000357	single protein format	Homo sapiens	None	None	None	None				CHEMBL2034	Glucocorticoid receptor	Homo sapiens	SINGLE PROTEIN	CHEMBL1142367	1	Scientific Literature	Bioorg. Med. Chem. Lett.	2008	None
CHEMBL273143		0	592.78	2	5.44	56	CC(C)(C)c1ccc(S(=O)(=O)N2CCC3=Cc4c(cnn4-c4ccc(F)cc4)C[C@]3(COCCN3CCCC3)C2)cc1	Ki	'='	12.0	nM	7.92			UO_0000065	13.36	0.26	2.48	11.71	0	CHEMBL950162	Displacement of [3H]dexamethasone from human recombinant GR	B	BAO_0000357	single protein format	Homo sapiens	None	None	None	None				CHEMBL2034	Glucocorticoid receptor	Homo sapiens	SINGLE PROTEIN	CHEMBL1142367	1	Scientific Literature	Bioorg. Med. Chem. Lett.	2008	None
CHEMBL411852		0	548.68	2	5.26	55	CC(C)(C)c1ccc(S(=O)(=O)N2CCC3=Cc4c(cnn4-c4ccc(F)cc4)C[C@]3(COCCC#N)C2)cc1	Ki	'='	0.8	nM	9.10			UO_0000065	16.58	0.32	3.84	10.31	0	CHEMBL950162	Displacement of [3H]dexamethasone from human recombinant GR	B	BAO_0000357	single protein format	Homo sapiens	None	None	None	None				CHEMBL2034	Glucocorticoid receptor	Homo sapiens	SINGLE PROTEIN	CHEMBL1142367	1	Scientific Literature	Bioorg. Med. Chem. Lett.	2008	None
CHEMBL270568		0	539.67	1	4.34	53	CC(C)(C)c1ccc(S(=O)(=O)N2CCC3=Cc4c(cnn4-c4ccc(F)cc4)C[C@]3(COCCO)C2)cc1	Ki	'='	0.8	nM	9.10			UO_0000065	16.86	0.33	4.76	10.75	0	CHEMBL950162	Displacement of [3H]dexamethasone from human recombinant GR	B	BAO_0000357	single protein format	Homo sapiens	None	None	None	None				CHEMBL2034	Glucocorticoid receptor	Homo sapiens	SINGLE PROTEIN	CHEMBL1142367	1	Scientific Literature	Bioorg. Med. Chem. Lett.	2008	None
CHEMBL271428		0	521.54	1	4.70	45	COC[C@]12Cc3cnn(-c4ccc(F)cc4)c3C=C1CCN(S(=O)(=O)c1ccc(C(F)(F)F)cc1)C2	Ki	'='	0.8	nM	9.10			UO_0000065	17.44	0.35	4.40	14.12	0	CHEMBL950162	Displacement of [3H]dexamethasone from human recombinant GR	B	BAO_0000357	single protein format	Homo sapiens	None	None	None	None				CHEMBL2034	Glucocorticoid receptor	Homo sapiens	SINGLE PROTEIN	CHEMBL1142367	1	Scientific Literature	Bioorg. Med. Chem. Lett.	2008	None
CHEMBL403666		0	455.53	0	3.98	11	CS(=O)(=O)N1CCC2=Cc3c(cnn3-c3ccc(F)cc3)CC2(Cc2ccc(F)cc2)C1	Ki	'='	13.0	nM	7.89			UO_0000065	17.31	0.34	3.91	14.29	0	CHEMBL950162	Displacement of [3H]dexamethasone from human recombinant GR	B	BAO_0000357	single protein format	Homo sapiens	None	None	None	None				CHEMBL2034	Glucocorticoid receptor	Homo sapiens	SINGLE PROTEIN	CHEMBL1142367	1	Scientific Literature	Bioorg. Med. Chem. Lett.	2008	None
CHEMBL310370		0	304.39	0	4.11	1Sb	O=C1C=C2CCc3cc(O)ccc3[C@@]2(Cc2ccccc2)CC1	Ki	'>'	10000.0	nM				UO_0000065					0	CHEMBL681747	Displacement of 10 nM [3H]dexamethasone from human Glucocorticoid receptor	B	BAO_0000357	single protein format	Homo sapiens	None	None	None	None				CHEMBL2034	Glucocorticoid receptor	Homo sapiens	SINGLE PROTEIN	CHEMBL1135457	1	Scientific Literature	J. Med. Chem.	2002	None
CHEMBL317578		0	470.57	1	6.51	12	COc1cccc2c1-c1ccc3c(c1C(c1cccc(OC(=O)N(C)C)c1)O2)C(C)=CC(C)(C)N3	Ki	'='	2.4	nM	8.62			UO_0000065	18.32	0.34	2.11	14.36	0	CHEMBL680191	Displacement of [3H]- Dexamethasone from glucocorticoid receptor	B	BAO_0000357	single protein format	Homo sapiens	None	None	None	None				CHEMBL2034	Glucocorticoid receptor	Homo sapiens	SINGLE PROTEIN	CHEMBL1134574	1	Scientific Literature	J. Med. Chem.	2001	None
CHEMBL256161		0	555.72	2	6.57	3	CC(C)(C)c1ccc(S(=O)(=O)N2CCC3=Cc4c(cnn4-c4ccc(F)cc4)C[C@]3(Cc3ccccc3)C2)cc1	Ki	'='	1.4	nM	8.85			UO_0000065	15.93	0.30	2.28	16.04	0	CHEMBL950162	Displacement of [3H]dexamethasone from human recombinant GR	B	BAO_0000357	single protein format	Homo sapiens	None	None	None	None				CHEMBL2034	Glucocorticoid receptor	Homo sapiens	SINGLE PROTEIN	CHEMBL1142367	1	Scientific Literature	Bioorg. Med. Chem. Lett.	2008	None
CHEMBL257461		0	508.62	1	3.36	77	O=S(=O)(c1ccccc1)N1CCC2=Cc3c(cnn3-c3ccc(F)cc3)C[C@]2(CN2CCOCC2)C1	Ki	'='	0.6	nM	9.22			UO_0000065	18.13	0.35	5.86	13.63	0	CHEMBL950162	Displacement of [3H]dexamethasone from human recombinant GR	B	BAO_0000357	single protein format	Homo sapiens	None	None	None	None				CHEMBL2034	Glucocorticoid receptor	Homo sapiens	SINGLE PROTEIN	CHEMBL1142367	1	Scientific Literature	Bioorg. Med. Chem. Lett.	2008	None
CHEMBL475159		0	346.46	0	4.77	2	CC1(C(=O)Nc2nccs2)CC2c3ccccc3C1c1ccccc12	Ki	'='	2.9	nM	8.54			UO_0000065	24.64	0.47	3.77	20.33	0	CHEMBL1019340	Displacement of FITC-dexamethasone from human recombinant glucocorticoid receptor alpha by fluorescence polarization assay	B	BAO_0000357	single protein format	Homo sapiens	None	None	None	None				CHEMBL2034	Glucocorticoid receptor	Homo sapiens	SINGLE PROTEIN	CHEMBL1138590	1	Scientific Literature	Bioorg. Med. Chem. Lett.	2009	None
CHEMBL3736000		0	550.56	1	4.59	31	O=C(c1ccccn1)[C@]12Cc3cnn(-c4ccc(F)cc4)c3C=C1CCN(S(=O)(=O)c1ccc(F)c(F)c1)C2	Ki	'='	0.22	nM	9.66			UO_0000065	17.54	0.34	5.07	11.34	1	CHEMBL3739124	Binding affinity to human recombinant glucocorticoid receptor by fluorescence polarization assay	B	BAO_0000357	single protein format	Homo sapiens	None	None	None	None				CHEMBL2034	Glucocorticoid receptor	Homo sapiens	SINGLE PROTEIN	CHEMBL3734698	1	Scientific Literature	Bioorg. Med. Chem. Lett.	2015	None
CHEMBL389481		0	352.36	0	3.93	16d	CCC1COc2cc3[nH]c(=O)cc(C(F)(F)F)c3cc2N1CC1CC1	Ki	'>'	10000.0	nM				UO_0000065					0	CHEMBL916640	Displacement of radiolabeled Dexamethasone from human GR	B	BAO_0000357	single protein format	Homo sapiens	None	None	None	None				CHEMBL2034	Glucocorticoid receptor	Homo sapiens	SINGLE PROTEIN	CHEMBL1139861	1	Scientific Literature	J. Med. Chem.	2007	None
CHEMBL3736379		0	571.56	1	4.66	11	O=C(c1ncc[nH]1)[C@]12Cc3cnn(-c4ccc(F)cc4)c3C=C1CCN(S(=O)(=O)c1ccc(C(F)(F)F)cc1)C2	Ki	'='	0.47	nM	9.33			UO_0000065	16.32	0.32	4.67	9.24	0	CHEMBL3739124	Binding affinity to human recombinant glucocorticoid receptor by fluorescence polarization assay	B	BAO_0000357	single protein format	Homo sapiens	None	None	None	None				CHEMBL2034	Glucocorticoid receptor	Homo sapiens	SINGLE PROTEIN	CHEMBL3734698	1	Scientific Literature	Bioorg. Med. Chem. Lett.	2015	None
CHEMBL3735710		0	544.61	1	4.32	26	COc1cccc(S(=O)(=O)N2CCC3=Cc4c(cnn4-c4ccc(F)cc4)C[C@]3(C(=O)c3ccccn3)C2)c1	Ki	'='	0.19	nM	9.72			UO_0000065	17.85	0.34	5.40	10.30	0	CHEMBL3739124	Binding affinity to human recombinant glucocorticoid receptor by fluorescence polarization assay	B	BAO_0000357	single protein format	Homo sapiens	None	None	None	None				CHEMBL2034	Glucocorticoid receptor	Homo sapiens	SINGLE PROTEIN	CHEMBL3734698	1	Scientific Literature	Bioorg. Med. Chem. Lett.	2015	None
CHEMBL257669		0	439.51	0	3.02	38	O=S(=O)(c1ccccc1)N1CCC2=Cc3c(cnn3-c3ccc(F)cc3)C[C@]2(CO)C1	Ki	'='	10.0	nM	8.00			UO_0000065	18.20	0.35	4.98	10.61	0	CHEMBL950162	Displacement of [3H]dexamethasone from human recombinant GR	B	BAO_0000357	single protein format	Homo sapiens	None	None	None	None				CHEMBL2034	Glucocorticoid receptor	Homo sapiens	SINGLE PROTEIN	CHEMBL1142367	1	Scientific Literature	Bioorg. Med. Chem. Lett.	2008	None
CHEMBL1093625		0	418.17	1	5.46	17	C=C1CCC(Br)C(C)(C)[C@H]1Cc1cc(OC)c(Br)cc1O	Ki	'='	2465.0	nM	5.61			UO_0000065	13.41	0.36	0.15	19.04	0	CHEMBL1106116	Displacement of [3H]DEX from human glucocorticoid receptor	B	BAO_0000357	single protein format	Homo sapiens	None	None	None	None				CHEMBL2034	Glucocorticoid receptor	Homo sapiens	SINGLE PROTEIN	CHEMBL1156190	1	Scientific Literature	J. Med. Chem.	2010	None
CHEMBL53549		0	353.30	1	5.33	15	C=C1C[C@H](C)CC(C)(C)[C@@H]1Cc1cc(OC)c(Br)cc1O	Ki	'='	1036.0	nM	5.99			UO_0000065	16.94	0.39	0.65	20.31	0	CHEMBL1106116	Displacement of [3H]DEX from human glucocorticoid receptor	B	BAO_0000357	single protein format	Homo sapiens	None	None	None	None				CHEMBL2034	Glucocorticoid receptor	Homo sapiens	SINGLE PROTEIN	CHEMBL1156190	1	Scientific Literature	J. Med. Chem.	2010	None
CHEMBL417729		0	339.27	1	5.09	16	C=C1CCCC(C)(C)[C@H]1Cc1cc(OC)c(Br)cc1O	Ki	'='	1766.0	nM	5.75			UO_0000065	16.96	0.39	0.66	19.53	0	CHEMBL1106116	Displacement of [3H]DEX from human glucocorticoid receptor	B	BAO_0000357	single protein format	Homo sapiens	None	None	None	None				CHEMBL2034	Glucocorticoid receptor	Homo sapiens	SINGLE PROTEIN	CHEMBL1156190	1	Scientific Literature	J. Med. Chem.	2010	None
CHEMBL2426109		0	469.48	1	6.00	3i, more active stereoisomer	CC(CNC(=O)CC(F)(F)F)[C@@H](c1ccccc1)c1ccc2c(cnn2-c2ccc(F)cc2)c1	Ki	'='	2.4	nM	8.62			UO_0000065	18.36	0.35	2.62	18.37	0	CHEMBL2428109	Binding affinity to glucocorticoid receptor (unknown origin) by fluorescence assay	B	BAO_0000357	single protein format	Homo sapiens	None	None	None	None				CHEMBL2034	Glucocorticoid receptor	Homo sapiens	SINGLE PROTEIN	CHEMBL2424625	1	Scientific Literature	Bioorg. Med. Chem. Lett.	2013	None
CHEMBL2426122		0	415.51	1	5.46	3a	CC(=O)NCC(C)(C)[C@@H](c1ccccc1)c1ccc2c(cnn2-c2ccc(F)cc2)c1	Ki	'='	2.4	nM	8.62			UO_0000065	20.75	0.38	3.16	18.37	0	CHEMBL2428109	Binding affinity to glucocorticoid receptor (unknown origin) by fluorescence assay	B	BAO_0000357	single protein format	Homo sapiens	None	None	None	None				CHEMBL2034	Glucocorticoid receptor	Homo sapiens	SINGLE PROTEIN	CHEMBL2424625	1	Scientific Literature	Bioorg. Med. Chem. Lett.	2013	None
CHEMBL419158		0	452.38	1	7.76	(-)22	COc1cccc2c1-c1ccc3c(c1C(c1cc(Cl)cc(Cl)c1)O2)C(C)=CC(C)(C)N3	Ki	'='	7.1	nM	8.15			UO_0000065	18.01	0.36	0.39	26.73	0	CHEMBL786453	Binding affinity for glucocorticoid receptor	B	BAO_0000357	single protein format	Homo sapiens	None	None	None	None				CHEMBL2034	Glucocorticoid receptor	Homo sapiens	SINGLE PROTEIN	CHEMBL1134574	1	Scientific Literature	J. Med. Chem.	2001	None
CHEMBL2426661		0	471.56	1	5.81	5c	CC(C)(C(=O)Nc1nncs1)C(c1ccccc1)c1ccc2c(cnn2-c2ccc(F)cc2)c1	Ki	'='	18.0	nM	7.75			UO_0000065	16.42	0.31	1.93	10.65	0	CHEMBL2428212	Binding affinity to glucocorticoid receptor (unknown origin) by fluorescence polarization assay	B	BAO_0000357	single protein format	Homo sapiens	None	None	None	None				CHEMBL2034	Glucocorticoid receptor	Homo sapiens	SINGLE PROTEIN	CHEMBL2424628	1	Scientific Literature	Bioorg. Med. Chem. Lett.	2013	None
CHEMBL227408		0	366.26	0	3.70	10h	CC1CN(CC(F)(F)F)c2cc3c(C(F)(F)F)cc(=O)[nH]c3cc2O1	Ki	'>'	10000.0	nM				UO_0000065					0	CHEMBL916640	Displacement of radiolabeled Dexamethasone from human GR	B	BAO_0000357	single protein format	Homo sapiens	None	None	None	None				CHEMBL2034	Glucocorticoid receptor	Homo sapiens	SINGLE PROTEIN	CHEMBL1139861	1	Scientific Literature	J. Med. Chem.	2007	None
CHEMBL310180		0	306.40	0	4.19	9	O=C1CC[C@@]2(Cc3ccccc3)c3ccc(O)cc3CC[C@@H]2C1	Ki	'='	6.0	nM	8.22			UO_0000065	26.83	0.49	4.03	22.04	0	CHEMBL1106116	Displacement of [3H]DEX from human glucocorticoid receptor	B	BAO_0000357	single protein format	Homo sapiens	None	None	None	None				CHEMBL2034	Glucocorticoid receptor	Homo sapiens	SINGLE PROTEIN	CHEMBL1156190	1	Scientific Literature	J. Med. Chem.	2010	None
CHEMBL7843		0	405.49	1	5.77	14	C=CCC1Oc2ccc(C(=O)OC)c(OC)c2-c2ccc3c(c21)C(C)=CC(C)(C)N3	Ki	'='	2.8	nM	8.55			UO_0000065	21.09	0.39	2.78	15.06	0	CHEMBL1106116	Displacement of [3H]DEX from human glucocorticoid receptor	B	BAO_0000357	single protein format	Homo sapiens	None	None	None	None				CHEMBL2034	Glucocorticoid receptor	Homo sapiens	SINGLE PROTEIN	CHEMBL1156190	1	Scientific Literature	J. Med. Chem.	2010	None
CHEMBL1090801		0	388.47	1	5.84	5	C=CC[C@@H]1Oc2ccc(OC#N)c(OC)c2-c2ccc3c(c21)C(C)=CC(C)(C)N3	Ki	'='	51.0	nM	7.29			UO_0000065	18.77	0.34	1.45	11.48	0	CHEMBL1106116	Displacement of [3H]DEX from human glucocorticoid receptor	B	BAO_0000357	single protein format	Homo sapiens	None	None	None	None				CHEMBL2034	Glucocorticoid receptor	Homo sapiens	SINGLE PROTEIN	CHEMBL1156190	1	Scientific Literature	J. Med. Chem.	2010	None
CHEMBL583859		0	403.50	1	5.20	34	C[C@@](O)(c1ccccn1)[C@H]1CCCC2=Cc3c(-c4ccc(F)cc4)ncn3C[C@@]21C	Ki	'='	31.0	nM	7.51			UO_0000065	18.61	0.34	2.31	14.74	0	CHEMBL1039873	Displacement of GS-red from human glucocorticoid receptor by fluorescent polarization assay	B	BAO_0000357	single protein format	Homo sapiens	None	None	None	None				CHEMBL2034	Glucocorticoid receptor	Homo sapiens	SINGLE PROTEIN	CHEMBL1156812	1	Scientific Literature	J. Med. Chem.	2010	None
CHEMBL569044		0	408.54	1	5.86	40	C[C@@](O)(c1ccsc1)[C@H]1CCCC2=Cc3c(-c4ccc(F)cc4)ncn3C[C@@]21C	Ki	'='	1.0	nM	9.00			UO_0000065	22.03	0.42	3.14	23.65	0	CHEMBL1039873	Displacement of GS-red from human glucocorticoid receptor by fluorescent polarization assay	B	BAO_0000357	single protein format	Homo sapiens	None	None	None	None				CHEMBL2034	Glucocorticoid receptor	Homo sapiens	SINGLE PROTEIN	CHEMBL1156812	1	Scientific Literature	J. Med. Chem.	2010	None
CHEMBL396253		0	347.42	0	2.65	34	O=c1[nH]c(N2CCC(c3ccccc3)C2)c(Cc2ccccc2)c(=O)[nH]1	Ki	'='	47.0	nM	7.33			UO_0000065	21.09	0.38	4.68	10.63	0	CHEMBL890428	Displacement of [3H]dexamethasone from human recombinant GR	B	BAO_0000357	single protein format	Homo sapiens	None	None	None	None				CHEMBL2034	Glucocorticoid receptor	Homo sapiens	SINGLE PROTEIN	CHEMBL1146208	1	Scientific Literature	Bioorg. Med. Chem. Lett.	2007	None
CHEMBL398171		0	395.89	0	3.69	17	O=c1[nH]c(N2CCC(c3ccccc3)CC2)c(Cc2ccccc2Cl)c(=O)[nH]1	Ki	'='	8.7	nM	8.06			UO_0000065	20.36	0.39	4.37	11.69	0	CHEMBL890428	Displacement of [3H]dexamethasone from human recombinant GR	B	BAO_0000357	single protein format	Homo sapiens	None	None	None	None				CHEMBL2034	Glucocorticoid receptor	Homo sapiens	SINGLE PROTEIN	CHEMBL1146208	1	Scientific Literature	Bioorg. Med. Chem. Lett.	2007	None
CHEMBL389766		0	389.50	0	3.12	4	Cn1c(=O)[nH]c(N2CCC(Cc3ccccc3)CC2)c(Cc2ccccc2)c1=O	Ki	'='	24.0	nM	7.62			UO_0000065	19.56	0.36	4.50	13.11	0	CHEMBL890428	Displacement of [3H]dexamethasone from human recombinant GR	B	BAO_0000357	single protein format	Homo sapiens	None	None	None	None				CHEMBL2034	Glucocorticoid receptor	Homo sapiens	SINGLE PROTEIN	CHEMBL1146208	1	Scientific Literature	Bioorg. Med. Chem. Lett.	2007	None
CHEMBL3916929	AZD-9977	2	399.38	0	1.70	(S)-1; AZD9977	CNC(=O)C[C@H]1COc2cc(F)ccc2N1C(=O)c1ccc2c(c1)NC(=O)CO2	Ki	'='	2511.89	nM	5.60			UO_0000065	14.02	0.26	3.90	5.77	0	CHEMBL4423291	Binding affinity to recombinant human GR LBD by fluormone GS red-fluorescence polarization assay	B	BAO_0000357	single protein format	Homo sapiens	None	None	None	None				CHEMBL2034	Glucocorticoid receptor	Homo sapiens	SINGLE PROTEIN	CHEMBL4422622	1	Scientific Literature	J Med Chem	2019	None
CHEMBL4455600		0	403.34	0	1.58	(S)-33	NC(=O)C[C@H]1COc2cc(F)cc(F)c2N1C(=O)c1ccc2c(c1)NC(=O)CO2	Ki	'='	1258.93	nM	5.90			UO_0000065	14.63	0.28	4.32	5.32	0	CHEMBL4423291	Binding affinity to recombinant human GR LBD by fluormone GS red-fluorescence polarization assay	B	BAO_0000357	single protein format	Homo sapiens	None	None	None	None				CHEMBL2034	Glucocorticoid receptor	Homo sapiens	SINGLE PROTEIN	CHEMBL4422622	1	Scientific Literature	J Med Chem	2019	None
CHEMBL4470268		0	399.38	0	1.58	(S*)-34	NC(=O)C[C@H]1COCc2cc(F)ccc2N1C(=O)c1ccc2c(c1)NC(=O)CO2	Ki	'>'	15848.93	nM				UO_0000065					0	CHEMBL4423291	Binding affinity to recombinant human GR LBD by fluormone GS red-fluorescence polarization assay	B	BAO_0000357	single protein format	Homo sapiens	None	None	None	None				CHEMBL2034	Glucocorticoid receptor	Homo sapiens	SINGLE PROTEIN	CHEMBL4422622	1	Scientific Literature	J Med Chem	2019	None
CHEMBL4557032		0	342.33	0	2.58	(S)-11	C[C@H]1COc2cc(F)ccc2N1C(=O)c1ccc2c(c1)NC(=O)CO2	Ki	'='	1258.93	nM	5.90			UO_0000065	17.23	0.32	3.32	8.69	0	CHEMBL4423291	Binding affinity to recombinant human GR LBD by fluormone GS red-fluorescence polarization assay	B	BAO_0000357	single protein format	Homo sapiens	None	None	None	None				CHEMBL2034	Glucocorticoid receptor	Homo sapiens	SINGLE PROTEIN	CHEMBL4422622	1	Scientific Literature	J Med Chem	2019	None
CHEMBL3315055		0	557.62	2	5.07	18	CC(C)(C(=O)NC(=O)C1CCC1)[C@@H]1c2ccc(-c3ccc(C(=O)N4CCOCC4)cc3)nc2Oc2c(F)cccc21	Ki	'='	8.7	nM	8.06			UO_0000065	14.46	0.27	2.99	8.24	0	CHEMBL3370677	Binding affinity to glucocorticoid receptor (unknown origin) by fluorescence polarization assay	B	BAO_0000357	single protein format	Homo sapiens	None	None	None	None				CHEMBL2034	Glucocorticoid receptor	Homo sapiens	SINGLE PROTEIN	CHEMBL3351663	1	Scientific Literature	Bioorg. Med. Chem. Lett.	2014	None
CHEMBL4442787		0	389.41	0	2.00	(R)-46	NS(=O)(=O)C[C@H]1COc2cc(F)ccc2N1C(=O)c1ccc2cc[nH]c2c1	Ki	'='	630.96	nM	6.20			UO_0000065	15.92	0.31	4.20	5.88	0	CHEMBL4423291	Binding affinity to recombinant human GR LBD by fluormone GS red-fluorescence polarization assay	B	BAO_0000357	single protein format	Homo sapiens	None	None	None	None				CHEMBL2034	Glucocorticoid receptor	Homo sapiens	SINGLE PROTEIN	CHEMBL4422622	1	Scientific Literature	J Med Chem	2019	None
CHEMBL317983		0	383.49	1	6.45	9	COc1ccc2c(c1)-c1ccc3c(c1C(c1ccccc1)O2)C(C)=CC(C)(C)N3	Ki	'='	18.0	nM	7.75			UO_0000065	20.20	0.36	1.29	25.40	0	CHEMBL680190	Binding affinity for glucocorticoid receptor	B	BAO_0000357	single protein format	Homo sapiens	None	None	None	None				CHEMBL2034	Glucocorticoid receptor	Homo sapiens	SINGLE PROTEIN	CHEMBL1134574	1	Scientific Literature	J. Med. Chem.	2001	None
CHEMBL310180		0	306.40	0	4.19	4	O=C1CC[C@@]2(Cc3ccccc3)c3ccc(O)cc3CC[C@@H]2C1	Ki	'='	5.96	nM	8.22			UO_0000065	26.84	0.49	4.03	22.05	0	CHEMBL681748	Displacement of 10 nM [3H]dexamethasone from human Glucocorticoid receptor	B	BAO_0000357	single protein format	Homo sapiens	None	None	None	None				CHEMBL2034	Glucocorticoid receptor	Homo sapiens	SINGLE PROTEIN	CHEMBL1135457	1	Scientific Literature	J. Med. Chem.	2002	None
CHEMBL569061		0	394.41	1	5.21	50	C[C@](O)([C@H]1CCCC2=Cc3c(-c4ccc(F)cc4)ncn3C[C@@]21C)C(F)(F)F	Ki	'='	5.2	nM	8.28			UO_0000065	21.00	0.40	3.07	21.77	0	CHEMBL1039873	Displacement of GS-red from human glucocorticoid receptor by fluorescent polarization assay	B	BAO_0000357	single protein format	Homo sapiens	None	None	None	None				CHEMBL2034	Glucocorticoid receptor	Homo sapiens	SINGLE PROTEIN	CHEMBL1156812	1	Scientific Literature	J. Med. Chem.	2010	None
CHEMBL3315061		0	518.55	1	3.82	26	CC(C)(C(=O)NC(N)=O)[C@@H]1c2ccc(-c3ccc(C(=O)N4CCOCC4)cc3)nc2Oc2c(F)cccc21	Ki	'='	2.1	nM	8.68			UO_0000065	16.73	0.31	4.86	7.01	0	CHEMBL3370677	Binding affinity to glucocorticoid receptor (unknown origin) by fluorescence polarization assay	B	BAO_0000357	single protein format	Homo sapiens	None	None	None	None				CHEMBL2034	Glucocorticoid receptor	Homo sapiens	SINGLE PROTEIN	CHEMBL3351663	1	Scientific Literature	Bioorg. Med. Chem. Lett.	2014	None
CHEMBL227783		0	352.23	0	3.31	10f	O=c1cc(C(F)(F)F)c2cc3c(cc2[nH]1)OCCN3CC(F)(F)F	Ki	'='	9200.0	nM	5.04			UO_0000065	14.30	0.29	1.73	11.11	0	CHEMBL916640	Displacement of radiolabeled Dexamethasone from human GR	B	BAO_0000357	single protein format	Homo sapiens	None	None	None	None				CHEMBL2034	Glucocorticoid receptor	Homo sapiens	SINGLE PROTEIN	CHEMBL1139861	1	Scientific Literature	J. Med. Chem.	2007	None
CHEMBL3315070		0	464.50	0	4.53	38	CC(C)Oc1ccc(-c2ccc3c(n2)Oc2c(F)cccc2[C@@H]3C(C)(C)C(=O)NC(N)=O)cn1	Ki	'='	0.7	nM	9.15			UO_0000065	19.71	0.37	4.62	7.86	0	CHEMBL3370677	Binding affinity to glucocorticoid receptor (unknown origin) by fluorescence polarization assay	B	BAO_0000357	single protein format	Homo sapiens	None	None	None	None				CHEMBL2034	Glucocorticoid receptor	Homo sapiens	SINGLE PROTEIN	CHEMBL3351663	1	Scientific Literature	Bioorg. Med. Chem. Lett.	2014	None
CHEMBL95644		0	451.49	1	7.47	11	COc1cccc2c1-c1ccc3c(c1C(c1cccc(C(F)(F)F)c1)O2)C(C)=CC(C)(C)N3	Ki	'='	11.0	nM	7.96			UO_0000065	17.63	0.33	0.49	26.10	0	CHEMBL680190	Binding affinity for glucocorticoid receptor	B	BAO_0000357	single protein format	Homo sapiens	None	None	None	None				CHEMBL2034	Glucocorticoid receptor	Homo sapiens	SINGLE PROTEIN	CHEMBL1134574	1	Scientific Literature	J. Med. Chem.	2001	None
CHEMBL1163598		0	378.40	1	5.47	22	Cc1ccc(C(=O)CC(Nc2ccc([N+](=O)[O-])cc2)c2cccc(F)c2)cc1	Ki	'>'	10000.0	nM				UO_0000065					0	CHEMBL1166110	Displacement of [3H]dexamethasone from human glucocorticoid receptor after 16 hrs by scintillation counting	B	BAO_0000357	single protein format	Homo sapiens	None	None	None	None				CHEMBL2034	Glucocorticoid receptor	Homo sapiens	SINGLE PROTEIN	CHEMBL1165993	1	Scientific Literature	Bioorg. Med. Chem.	2010	None
CHEMBL1242950		0	301.47	0	4.86	2, AC-42	CCCCC1CCN(CCCC(=O)c2ccccc2C)CC1	Ki	'>='	1000.0	nM				UO_0000065					0	CHEMBL1248555	Binding affinity to human glucocorticoid receptor by radioligand displacement assay	B	BAO_0000357	single protein format	Homo sapiens	None	None	None	None				CHEMBL2034	Glucocorticoid receptor	Homo sapiens	SINGLE PROTEIN	CHEMBL1240489	1	Scientific Literature	J. Med. Chem.	2010	None
CHEMBL3582110		0	332.83	0	4.66	3b	Cc1noc(C)c1-c1cc2c(cc1Cl)NC(C)(C)C(=O)C2(C)C	Ki	'='	151.0	nM	6.82			UO_0000065	20.49	0.41	2.16	12.37	0	CHEMBL3583216	Displacement of [3H]-dexamethasone from cytosolic fraction of human recombinant glucocorticoid receptor by scintillation counting analysis	B	BAO_0000357	single protein format	Homo sapiens	None	None	None	None				CHEMBL2034	Glucocorticoid receptor	Homo sapiens	SINGLE PROTEIN	CHEMBL3580565	1	Scientific Literature	J. Med. Chem.	2015	None
CHEMBL2426153		0	377.47	0	3.98	7	CC(C)(C(=O)Nc1nccs1)C(c1ccccc1)c1ccc2nncn2c1	Ki	'='	169.0	nM	6.77			UO_0000065	17.94	0.34	2.79	9.38	0	CHEMBL2428100	Binding affinity to glucocorticoid receptor-LBD (unknown origin) by fluorescence polarization assay	B	BAO_0000357	single protein format	Homo sapiens	None	None	None	None				CHEMBL2034	Glucocorticoid receptor	Homo sapiens	SINGLE PROTEIN	CHEMBL2424642	1	Scientific Literature	Bioorg. Med. Chem. Lett.	2013	None
CHEMBL2426149		0	506.01	2	6.44	26	CC(C)(C(=O)Nc1nncs1)C(c1ccccc1)c1ccc2c(-c3ccc(F)c(Cl)c3)ncn2c1	Ki	'='	5.0	nM	8.30			UO_0000065	16.40	0.32	1.86	11.50	0	CHEMBL2428100	Binding affinity to glucocorticoid receptor-LBD (unknown origin) by fluorescence polarization assay	B	BAO_0000357	single protein format	Homo sapiens	None	None	None	None				CHEMBL2034	Glucocorticoid receptor	Homo sapiens	SINGLE PROTEIN	CHEMBL2424642	1	Scientific Literature	Bioorg. Med. Chem. Lett.	2013	None
CHEMBL2426144		0	478.58	1	5.52	21	CC(C)(C(=O)Nc1nncs1)C(c1ccccc1)c1ccc2c(-c3ccc(C#N)cc3)ncn2c1	Ki	'='	2.0	nM	8.70			UO_0000065	18.18	0.34	3.18	9.06	0	CHEMBL2428100	Binding affinity to glucocorticoid receptor-LBD (unknown origin) by fluorescence polarization assay	B	BAO_0000357	single protein format	Homo sapiens	None	None	None	None				CHEMBL2034	Glucocorticoid receptor	Homo sapiens	SINGLE PROTEIN	CHEMBL2424642	1	Scientific Literature	Bioorg. Med. Chem. Lett.	2013	None
CHEMBL2426137		0	470.57	1	6.39	13, enantiomer 2	CC(C)(C(=O)Nc1nccs1)C(c1ccccc1)c1ccc2c(-c3ccc(F)cc3)ncn2c1	Ki	'='	1.0	nM	9.00			UO_0000065	19.13	0.36	2.61	15.18	0	CHEMBL2428100	Binding affinity to glucocorticoid receptor-LBD (unknown origin) by fluorescence polarization assay	B	BAO_0000357	single protein format	Homo sapiens	None	None	None	None				CHEMBL2034	Glucocorticoid receptor	Homo sapiens	SINGLE PROTEIN	CHEMBL2424642	1	Scientific Literature	Bioorg. Med. Chem. Lett.	2013	None
CHEMBL2426651		0	483.60	1	5.68	5j	COc1cccc(-n2ncc3cc(C(c4ccccc4)C(C)(C)C(=O)Nc4nncs4)ccc32)c1	Ki	'='	36.0	nM	7.44			UO_0000065	15.39	0.29	1.76	9.09	0	CHEMBL2428212	Binding affinity to glucocorticoid receptor (unknown origin) by fluorescence polarization assay	B	BAO_0000357	single protein format	Homo sapiens	None	None	None	None				CHEMBL2034	Glucocorticoid receptor	Homo sapiens	SINGLE PROTEIN	CHEMBL2424628	1	Scientific Literature	Bioorg. Med. Chem. Lett.	2013	None
CHEMBL257203		0	466.58	0	3.59	64	CN(C)C[C@]12Cc3cnn(-c4ccc(F)cc4)c3C=C1CCN(S(=O)(=O)c1ccccc1)C2	Ki	'='	1.1	nM	8.96			UO_0000065	19.20	0.37	5.37	15.33	0	CHEMBL950162	Displacement of [3H]dexamethasone from human recombinant GR	B	BAO_0000357	single protein format	Homo sapiens	None	None	None	None				CHEMBL2034	Glucocorticoid receptor	Homo sapiens	SINGLE PROTEIN	CHEMBL1142367	1	Scientific Literature	Bioorg. Med. Chem. Lett.	2008	None
CHEMBL322108		0	363.50	1	6.59	21	CCCCC1Oc2ccc(OC)cc2-c2ccc3c(c21)C(C)=CC(C)(C)N3	Ki	'='	130.0	nM	6.89			UO_0000065	18.94	0.35	0.30	22.58	0	CHEMBL681750	Displacement of Dexamethasone from human glucocorticoid receptor	B	BAO_0000357	single protein format	Homo sapiens	None	None	None	None				CHEMBL2034	Glucocorticoid receptor	Homo sapiens	SINGLE PROTEIN	CHEMBL1131555	1	Scientific Literature	Bioorg. Med. Chem. Lett.	1998	None
CHEMBL384467	DEXAMETHASONE	4	392.47	0	1.90	10, DEX	C[C@@H]1C[C@H]2[C@@H]3CCC4=CC(=O)C=C[C@]4(C)[C@@]3(F)[C@@H](O)C[C@]2(C)[C@@]1(O)C(=O)CO	Ki	'='	1.1	nM	8.96			UO_0000065	22.83	0.44	7.06	9.45	1	CHEMBL1106116	Displacement of [3H]DEX from human glucocorticoid receptor	B	BAO_0000357	single protein format	Homo sapiens	None	None	None	None				CHEMBL2034	Glucocorticoid receptor	Homo sapiens	SINGLE PROTEIN	CHEMBL1156190	1	Scientific Literature	J. Med. Chem.	2010	None
CHEMBL566391		0	352.45	0	4.83	20, diastereomer1	C=CCC(O)C1CCCC2=Cc3c(-c4ccc(F)cc4)ncn3CC21C	Ki	'='	9.0	nM	8.05			UO_0000065	22.83	0.42	3.22	21.15	0	CHEMBL1039873	Displacement of GS-red from human glucocorticoid receptor by fluorescent polarization assay	B	BAO_0000357	single protein format	Homo sapiens	None	None	None	None				CHEMBL2034	Glucocorticoid receptor	Homo sapiens	SINGLE PROTEIN	CHEMBL1156812	1	Scientific Literature	J. Med. Chem.	2010	None
CHEMBL231094		0	440.34	0	3.80	20	O=c1[nH]c(N2CCC(c3ccccc3)CC2)c(Cc2cccc(Br)c2)c(=O)[nH]1	Ki	'='	14.0	nM	7.85			UO_0000065	17.84	0.38	4.05	11.39	0	CHEMBL890428	Displacement of [3H]dexamethasone from human recombinant GR	B	BAO_0000357	single protein format	Homo sapiens	None	None	None	None				CHEMBL2034	Glucocorticoid receptor	Homo sapiens	SINGLE PROTEIN	CHEMBL1146208	1	Scientific Literature	Bioorg. Med. Chem. Lett.	2007	None
CHEMBL3315049		0	513.62	2	5.59	7, BMS-791826	CCN(C)C(=O)c1ccc(-c2ccc3c(n2)Oc2ccccc2[C@@H]3C(C)(C)C(=O)Nc2nncs2)cc1	Ki	'='	1.6	nM	8.80			UO_0000065	17.13	0.32	3.21	9.04	0	CHEMBL3370677	Binding affinity to glucocorticoid receptor (unknown origin) by fluorescence polarization assay	B	BAO_0000357	single protein format	Homo sapiens	None	None	None	None				CHEMBL2034	Glucocorticoid receptor	Homo sapiens	SINGLE PROTEIN	CHEMBL3351663	1	Scientific Literature	Bioorg. Med. Chem. Lett.	2014	None
CHEMBL3315052		0	517.56	1	4.29	15	CC(=O)NC(=O)C(C)(C)[C@@H]1c2ccc(-c3ccc(C(=O)N4CCOCC4)cc3)nc2Oc2c(F)cccc21	Ki	'='	5.9	nM	8.23			UO_0000065	15.90	0.30	3.94	8.41	0	CHEMBL3370677	Binding affinity to glucocorticoid receptor (unknown origin) by fluorescence polarization assay	B	BAO_0000357	single protein format	Homo sapiens	None	None	None	None				CHEMBL2034	Glucocorticoid receptor	Homo sapiens	SINGLE PROTEIN	CHEMBL3351663	1	Scientific Literature	Bioorg. Med. Chem. Lett.	2014	None
CHEMBL3315053		0	545.61	1	4.92	16	CC(C)C(=O)NC(=O)C(C)(C)[C@@H]1c2ccc(-c3ccc(C(=O)N4CCOCC4)cc3)nc2Oc2c(F)cccc21	Ki	'='	12.9	nM	7.89			UO_0000065	14.46	0.27	2.97	8.06	0	CHEMBL3370677	Binding affinity to glucocorticoid receptor (unknown origin) by fluorescence polarization assay	B	BAO_0000357	single protein format	Homo sapiens	None	None	None	None				CHEMBL2034	Glucocorticoid receptor	Homo sapiens	SINGLE PROTEIN	CHEMBL3351663	1	Scientific Literature	Bioorg. Med. Chem. Lett.	2014	None
CHEMBL230030		0	423.94	0	3.78	3	Cn1c(=O)[nH]c(N2CCC(Cc3ccccc3)CC2)c(Cc2cccc(Cl)c2)c1=O	Ki	'='	16.0	nM	7.80			UO_0000065	18.39	0.35	4.02	13.42	0	CHEMBL890428	Displacement of [3H]dexamethasone from human recombinant GR	B	BAO_0000357	single protein format	Homo sapiens	None	None	None	None				CHEMBL2034	Glucocorticoid receptor	Homo sapiens	SINGLE PROTEIN	CHEMBL1146208	1	Scientific Literature	Bioorg. Med. Chem. Lett.	2007	None
CHEMBL436784		0	392.22	0	4.48	4m, LGD2226	O=c1cc(C(F)(F)F)c2cc(N(CC(F)(F)F)CC(F)(F)F)ccc2[nH]1	Ki	'>'	1000.0	nM				UO_0000065					0	CHEMBL911191	Binding affinity to glucocorticoid receptor	B	BAO_0000357	single protein format	Homo sapiens	None	None	None	None				CHEMBL2034	Glucocorticoid receptor	Homo sapiens	SINGLE PROTEIN	CHEMBL1137374	1	Scientific Literature	J. Med. Chem.	2006	None
CHEMBL78625		0	346.47	0	4.37	2	CC#C[C@@]1(O)CC[C@@]2(Cc3ccccc3)c3ccc(O)cc3CC[C@@H]2C1	Ki	'='	0.17	nM	9.77			UO_0000065	28.20	0.51	5.40	24.15	0	CHEMBL1106116	Displacement of [3H]DEX from human glucocorticoid receptor	B	BAO_0000357	single protein format	Homo sapiens	None	None	None	None				CHEMBL2034	Glucocorticoid receptor	Homo sapiens	SINGLE PROTEIN	CHEMBL1156190	1	Scientific Literature	J. Med. Chem.	2010	None
CHEMBL1090805		0	341.45	1	5.95	8	C#Cc1cccc2c1-c1ccc3c(c1[C@H](CC=C)O2)C(C)=CC(C)(C)N3	Ki	'='	6.9	nM	8.16			UO_0000065	23.90	0.43	2.21	38.39	0	CHEMBL1106116	Displacement of [3H]DEX from human glucocorticoid receptor	B	BAO_0000357	single protein format	Homo sapiens	None	None	None	None				CHEMBL2034	Glucocorticoid receptor	Homo sapiens	SINGLE PROTEIN	CHEMBL1156190	1	Scientific Literature	J. Med. Chem.	2010	None
CHEMBL4096930		0	596.61	2	5.64	29	Cc1ccnc(C(=O)[C@]23Cc4cnn(-c5ccc(F)cc5)c4C=C2CCN(S(=O)(=O)c2cccc(C(F)(F)F)c2)C3)c1	Ki	'='	0.21	nM	9.68			UO_0000065	16.22	0.31	4.04	11.36	0	CHEMBL4051151	Displacement of fluormone GS Red from human glucocorticoid receptor after 4 hrs by fluorescence polarization assay	B	BAO_0000357	single protein format	Homo sapiens	None	None	None	None				CHEMBL2034	Glucocorticoid receptor	Homo sapiens	SINGLE PROTEIN	CHEMBL4049426	1	Scientific Literature	J Med Chem	2017	None
CHEMBL4074627		0	567.65	1	4.74	34	CCc1ccnc(C(=O)[C@]23Cc4cnn(-c5ccc(F)cc5)c4C=C2CCN(S(=O)(=O)c2cccc(C#N)c2)C3)c1	Ki	'='	0.19	nM	9.72			UO_0000065	17.13	0.32	4.98	8.92	0	CHEMBL4051151	Displacement of fluormone GS Red from human glucocorticoid receptor after 4 hrs by fluorescence polarization assay	B	BAO_0000357	single protein format	Homo sapiens	None	None	None	None				CHEMBL2034	Glucocorticoid receptor	Homo sapiens	SINGLE PROTEIN	CHEMBL4049426	1	Scientific Literature	J Med Chem	2017	None
CHEMBL474189		0	360.48	0	4.94	17a, isomer A	CC12CC(C)(C(=O)Nc3nccs3)C(c3ccccc31)c1ccccc12	Ki	'='	1.0	nM	9.00			UO_0000065	24.97	0.47	4.06	21.43	1	CHEMBL1019340	Displacement of FITC-dexamethasone from human recombinant glucocorticoid receptor alpha by fluorescence polarization assay	B	BAO_0000357	single protein format	Homo sapiens	None	None	None	None				CHEMBL2034	Glucocorticoid receptor	Homo sapiens	SINGLE PROTEIN	CHEMBL1138590	1	Scientific Literature	Bioorg. Med. Chem. Lett.	2009	None
CHEMBL569100		0	434.53	1	6.03	46	C[C@@](O)(Cc1ccc(F)cc1)[C@H]1CCCC2=Cc3c(-c4ccc(F)cc4)ncn3C[C@@]21C	Ki	'='	11.0	nM	7.96			UO_0000065	18.32	0.34	1.93	20.92	0	CHEMBL1039873	Displacement of GS-red from human glucocorticoid receptor by fluorescent polarization assay	B	BAO_0000357	single protein format	Homo sapiens	None	None	None	None				CHEMBL2034	Glucocorticoid receptor	Homo sapiens	SINGLE PROTEIN	CHEMBL1156812	1	Scientific Literature	J. Med. Chem.	2010	None
CHEMBL568868		0	430.57	1	6.28	45	C[C@@](O)(CCc1ccccc1)[C@H]1CCCC2=Cc3c(-c4ccc(F)cc4)ncn3C[C@@]21C	Ki	'='	47.0	nM	7.33			UO_0000065	17.02	0.31	1.05	19.26	0	CHEMBL1039873	Displacement of GS-red from human glucocorticoid receptor by fluorescent polarization assay	B	BAO_0000357	single protein format	Homo sapiens	None	None	None	None				CHEMBL2034	Glucocorticoid receptor	Homo sapiens	SINGLE PROTEIN	CHEMBL1156812	1	Scientific Literature	J. Med. Chem.	2010	None
CHEMBL404192		0	453.54	1	6.23	16	Fc1ccc(CC23Cc4cnn(-c5ccc(F)cc5)c4C=C2CCN(c2ccccc2)C3)cc1	Ki	'='	15.0	nM	7.82			UO_0000065	17.25	0.31	1.59	37.15	0	CHEMBL950162	Displacement of [3H]dexamethasone from human recombinant GR	B	BAO_0000357	single protein format	Homo sapiens	None	None	None	None				CHEMBL2034	Glucocorticoid receptor	Homo sapiens	SINGLE PROTEIN	CHEMBL1142367	1	Scientific Literature	Bioorg. Med. Chem. Lett.	2008	None
CHEMBL255370		0	471.53	0	3.82	43	COC[C@]12Cc3cnn(-c4ccc(F)cc4)c3C=C1CCN(S(=O)(=O)c1ccc(F)cc1)C2	Ki	'='	1.4	nM	8.85			UO_0000065	18.78	0.37	5.03	13.74	0	CHEMBL950162	Displacement of [3H]dexamethasone from human recombinant GR	B	BAO_0000357	single protein format	Homo sapiens	None	None	None	None				CHEMBL2034	Glucocorticoid receptor	Homo sapiens	SINGLE PROTEIN	CHEMBL1142367	1	Scientific Literature	Bioorg. Med. Chem. Lett.	2008	None
CHEMBL231399		0	395.89	0	3.69	30	O=c1[nH]c(N2CCC(c3cccc(Cl)c3)CC2)c(Cc2ccccc2)c(=O)[nH]1	Ki	'='	4.9	nM	8.31			UO_0000065	20.99	0.41	4.62	12.05	0	CHEMBL890428	Displacement of [3H]dexamethasone from human recombinant GR	B	BAO_0000357	single protein format	Homo sapiens	None	None	None	None				CHEMBL2034	Glucocorticoid receptor	Homo sapiens	SINGLE PROTEIN	CHEMBL1146208	1	Scientific Literature	Bioorg. Med. Chem. Lett.	2007	None
CHEMBL2426115		0	465.59	1	5.26	4b	CCS(=O)(=O)NCC(C)(C)[C@@H](c1ccccc1)c1ccc2c(cnn2-c2ccc(F)cc2)c1	Ki	'='	0.72	nM	9.14			UO_0000065	19.64	0.38	3.88	14.29	0	CHEMBL2428109	Binding affinity to glucocorticoid receptor (unknown origin) by fluorescence assay	B	BAO_0000357	single protein format	Homo sapiens	None	None	None	None				CHEMBL2034	Glucocorticoid receptor	Homo sapiens	SINGLE PROTEIN	CHEMBL2424625	1	Scientific Literature	Bioorg. Med. Chem. Lett.	2013	None
CHEMBL397914		0	515.69	2	6.03	15	CC#C[C@]1(O)CC[C@H]2[C@@H]3CCC4=CC(=O)CCC4=C3[C@@H](c3ccc(N(C)CCCCC(=O)O)cc3)C[C@@]21C	Ki	'='	4.8	nM	8.32			UO_0000065	16.13	0.30	2.29	10.69	0	CHEMBL906013	Displacement of radiolabeled Dexamethasone from human GR	B	BAO_0000357	single protein format	Homo sapiens	None	None	None	None				CHEMBL2034	Glucocorticoid receptor	Homo sapiens	SINGLE PROTEIN	CHEMBL1143774	1	Scientific Literature	Bioorg. Med. Chem. Lett.	2007	None
CHEMBL1276308	MIFEPRISTONE	4	429.60	1	5.41	Mifepristone	CC#C[C@]1(O)CC[C@H]2[C@@H]3CCC4=CC(=O)CCC4=C3[C@@H](c3ccc(N(C)C)cc3)C[C@@]21C	Ki	'='	0.09	nM	10.05			UO_0000065	23.38	0.43	4.64	24.78	0	CHEMBL4051151	Displacement of fluormone GS Red from human glucocorticoid receptor after 4 hrs by fluorescence polarization assay	B	BAO_0000357	single protein format	Homo sapiens	None	None	None	None				CHEMBL2034	Glucocorticoid receptor	Homo sapiens	SINGLE PROTEIN	CHEMBL4049426	1	Scientific Literature	J Med Chem	2017	None
CHEMBL402284		0	497.61	1	5.15	12	CCCCS(=O)(=O)N1CCC2=Cc3c(cnn3-c3ccc(F)cc3)CC2(Cc2ccc(F)cc2)C1	Ki	'='	12.0	nM	7.92			UO_0000065	15.92	0.31	2.77	14.35	0	CHEMBL950162	Displacement of [3H]dexamethasone from human recombinant GR	B	BAO_0000357	single protein format	Homo sapiens	None	None	None	None				CHEMBL2034	Glucocorticoid receptor	Homo sapiens	SINGLE PROTEIN	CHEMBL1142367	1	Scientific Literature	Bioorg. Med. Chem. Lett.	2008	None
CHEMBL403921		0	531.63	2	5.72	8	Cc1ccc(S(=O)(=O)N2CCC3=Cc4c(cnn4-c4ccc(F)cc4)CC3(Cc3ccc(F)cc3)C2)cc1	Ki	'='	1.5	nM	8.82			UO_0000065	16.60	0.32	3.10	15.99	0	CHEMBL950162	Displacement of [3H]dexamethasone from human recombinant GR	B	BAO_0000357	single protein format	Homo sapiens	None	None	None	None				CHEMBL2034	Glucocorticoid receptor	Homo sapiens	SINGLE PROTEIN	CHEMBL1142367	1	Scientific Literature	Bioorg. Med. Chem. Lett.	2008	None
CHEMBL272788		0	535.59	2	5.55	9	O=S(=O)(c1ccc(F)cc1)N1CCC2=Cc3c(cnn3-c3ccc(F)cc3)CC2(Cc2ccc(F)cc2)C1	Ki	'='	1.4	nM	8.85			UO_0000065	16.53	0.32	3.30	16.04	0	CHEMBL950162	Displacement of [3H]dexamethasone from human recombinant GR	B	BAO_0000357	single protein format	Homo sapiens	None	None	None	None				CHEMBL2034	Glucocorticoid receptor	Homo sapiens	SINGLE PROTEIN	CHEMBL1142367	1	Scientific Literature	Bioorg. Med. Chem. Lett.	2008	None
CHEMBL4070919		0	588.61	2	5.39	36	O=C(c1nccs1)[C@]12Cc3cnn(-c4ccc(F)cc4)c3C=C1CCN(S(=O)(=O)c1cccc(C(F)(F)F)c1)C2	Ki	'='	0.48	nM	9.32			UO_0000065	15.83	0.32	3.93	10.94	0	CHEMBL4051151	Displacement of fluormone GS Red from human glucocorticoid receptor after 4 hrs by fluorescence polarization assay	B	BAO_0000357	single protein format	Homo sapiens	None	None	None	None				CHEMBL2034	Glucocorticoid receptor	Homo sapiens	SINGLE PROTEIN	CHEMBL4049426	1	Scientific Literature	J Med Chem	2017	None
CHEMBL569543		0	444.58	1	6.84	15, diastereomer2	CC12Cn3cnc(-c4ccc(F)cc4)c3C=C1CCCC2C(O)c1csc2ccccc12	Ki	'>'	1150.0	nM				UO_0000065					0	CHEMBL1039873	Displacement of GS-red from human glucocorticoid receptor by fluorescent polarization assay	B	BAO_0000357	single protein format	Homo sapiens	None	None	None	None				CHEMBL2034	Glucocorticoid receptor	Homo sapiens	SINGLE PROTEIN	CHEMBL1156812	1	Scientific Literature	J. Med. Chem.	2010	None
CHEMBL566391		0	352.45	0	4.83	20, diastereomer1	C=CCC(O)C1CCCC2=Cc3c(-c4ccc(F)cc4)ncn3CC21C	Ki	'='	8.0	nM	8.10			UO_0000065	22.97	0.43	3.27	21.28	0	CHEMBL1039873	Displacement of GS-red from human glucocorticoid receptor by fluorescent polarization assay	B	BAO_0000357	single protein format	Homo sapiens	None	None	None	None				CHEMBL2034	Glucocorticoid receptor	Homo sapiens	SINGLE PROTEIN	CHEMBL1156812	1	Scientific Literature	J. Med. Chem.	2010	None
CHEMBL438667		0	375.47	0	3.05	5	Cn1c(=O)[nH]c(N2CCC(c3ccccc3)CC2)c(Cc2ccccc2)c1=O	Ki	'='	20.0	nM	7.70			UO_0000065	20.50	0.38	4.65	13.25	0	CHEMBL890428	Displacement of [3H]dexamethasone from human recombinant GR	B	BAO_0000357	single protein format	Homo sapiens	None	None	None	None				CHEMBL2034	Glucocorticoid receptor	Homo sapiens	SINGLE PROTEIN	CHEMBL1146208	1	Scientific Literature	Bioorg. Med. Chem. Lett.	2007	None
CHEMBL1276308	MIFEPRISTONE	4	429.60	1	5.41	3	CC#C[C@]1(O)CC[C@H]2[C@@H]3CCC4=CC(=O)CCC4=C3[C@@H](c3ccc(N(C)C)cc3)C[C@@]21C	Ki	'='	0.24	nM	9.62			UO_0000065	22.39	0.41	4.21	23.73	0	CHEMBL1106116	Displacement of [3H]DEX from human glucocorticoid receptor	B	BAO_0000357	single protein format	Homo sapiens	None	None	None	None				CHEMBL2034	Glucocorticoid receptor	Homo sapiens	SINGLE PROTEIN	CHEMBL1156190	1	Scientific Literature	J. Med. Chem.	2010	None
CHEMBL114941		0	347.50	1	6.89	20	CCCCC1Oc2ccc(C)cc2-c2ccc3c(c21)C(C)=CC(C)(C)N3	Ki	'='	51.0	nM	7.29			UO_0000065	20.99	0.38	0.40	34.30	0	CHEMBL681750	Displacement of Dexamethasone from human glucocorticoid receptor	B	BAO_0000357	single protein format	Homo sapiens	None	None	None	None				CHEMBL2034	Glucocorticoid receptor	Homo sapiens	SINGLE PROTEIN	CHEMBL1131555	1	Scientific Literature	Bioorg. Med. Chem. Lett.	1998	None
CHEMBL474381		0	329.40	0	4.04	9	CC1(C(=O)Nc2ncc[nH]2)CC2c3ccccc3C1c1ccccc12	Ki	'='	92.6	nM	7.03			UO_0000065	21.35	0.38	2.99	12.17	0	CHEMBL1019340	Displacement of FITC-dexamethasone from human recombinant glucocorticoid receptor alpha by fluorescence polarization assay	B	BAO_0000357	single protein format	Homo sapiens	None	None	None	None				CHEMBL2034	Glucocorticoid receptor	Homo sapiens	SINGLE PROTEIN	CHEMBL1138590	1	Scientific Literature	Bioorg. Med. Chem. Lett.	2009	None
CHEMBL572212		0	408.56	1	6.22	48	C[C@]12Cn3cnc(-c4ccc(F)cc4)c3C=C1CCC[C@@H]2[C@](C)(O)C1CCCCC1	Ki	'='	3.1	nM	8.51			UO_0000065	20.83	0.39	2.29	22.36	0	CHEMBL1039873	Displacement of GS-red from human glucocorticoid receptor by fluorescent polarization assay	B	BAO_0000357	single protein format	Homo sapiens	None	None	None	None				CHEMBL2034	Glucocorticoid receptor	Homo sapiens	SINGLE PROTEIN	CHEMBL1156812	1	Scientific Literature	J. Med. Chem.	2010	None
CHEMBL311662		0	420.50	1	5.80	27	C[C@@](O)(c1ccc(F)cc1)[C@H]1CCCC2=Cc3c(cnn3-c3ccc(F)cc3)C[C@@]21C	Ki	'='	2.5	nM	8.60			UO_0000065	20.46	0.38	2.80	22.61	0	CHEMBL1039873	Displacement of GS-red from human glucocorticoid receptor by fluorescent polarization assay	B	BAO_0000357	single protein format	Homo sapiens	None	None	None	None				CHEMBL2034	Glucocorticoid receptor	Homo sapiens	SINGLE PROTEIN	CHEMBL1156812	1	Scientific Literature	J. Med. Chem.	2010	None
CHEMBL1089811		0	383.49	1	6.45	11	COc1ccc2c(c1)-c1ccc3c(c1[C@H](c1ccccc1)O2)C(C)=CC(C)(C)N3	Ki	'='	18.0	nM	7.75			UO_0000065	20.20	0.36	1.29	25.40	0	CHEMBL1106116	Displacement of [3H]DEX from human glucocorticoid receptor	B	BAO_0000357	single protein format	Homo sapiens	None	None	None	None				CHEMBL2034	Glucocorticoid receptor	Homo sapiens	SINGLE PROTEIN	CHEMBL1156190	1	Scientific Literature	J. Med. Chem.	2010	None
CHEMBL569544		0	402.51	1	5.80	28	C[C@@](O)(c1ccccc1)[C@H]1CCCC2=Cc3c(-c4ccc(F)cc4)ncn3C[C@@]21C	Ki	'='	1.0	nM	9.00			UO_0000065	22.36	0.41	3.20	23.65	0	CHEMBL1039873	Displacement of GS-red from human glucocorticoid receptor by fluorescent polarization assay	B	BAO_0000357	single protein format	Homo sapiens	None	None	None	None				CHEMBL2034	Glucocorticoid receptor	Homo sapiens	SINGLE PROTEIN	CHEMBL1156812	1	Scientific Literature	J. Med. Chem.	2010	None
CHEMBL576472		0	416.54	1	6.11	29	Cc1ccccc1[C@@](C)(O)[C@H]1CCCC2=Cc3c(-c4ccc(F)cc4)ncn3C[C@@]21C	Ki	'='	2.0	nM	8.70			UO_0000065	20.88	0.38	2.59	22.86	0	CHEMBL1039873	Displacement of GS-red from human glucocorticoid receptor by fluorescent polarization assay	B	BAO_0000357	single protein format	Homo sapiens	None	None	None	None				CHEMBL2034	Glucocorticoid receptor	Homo sapiens	SINGLE PROTEIN	CHEMBL1156812	1	Scientific Literature	J. Med. Chem.	2010	None
CHEMBL572329		0	422.57	1	6.17	38	Cc1ccc([C@@](C)(O)[C@H]2CCCC3=Cc4c(-c5ccc(F)cc5)ncn4C[C@@]32C)s1	Ki	'='	1.5	nM	8.82			UO_0000065	20.88	0.40	2.65	23.19	0	CHEMBL1039873	Displacement of GS-red from human glucocorticoid receptor by fluorescent polarization assay	B	BAO_0000357	single protein format	Homo sapiens	None	None	None	None				CHEMBL2034	Glucocorticoid receptor	Homo sapiens	SINGLE PROTEIN	CHEMBL1156812	1	Scientific Literature	J. Med. Chem.	2010	None
CHEMBL569290		0	409.53	1	5.26	42	C[C@@](O)(c1nccs1)[C@H]1CCCC2=Cc3c(-c4ccc(F)cc4)ncn3C[C@@]21C	Ki	'='	3.0	nM	8.52			UO_0000065	20.81	0.40	3.26	16.73	0	CHEMBL1039873	Displacement of GS-red from human glucocorticoid receptor by fluorescent polarization assay	B	BAO_0000357	single protein format	Homo sapiens	None	None	None	None				CHEMBL2034	Glucocorticoid receptor	Homo sapiens	SINGLE PROTEIN	CHEMBL1156812	1	Scientific Literature	J. Med. Chem.	2010	None
CHEMBL310570		0	408.54	1	5.73	41	C[C@@](O)(c1ccsc1)[C@H]1CCCC2=Cc3c(cnn3-c3ccc(F)cc3)C[C@@]21C	Ki	'='	0.8	nM	9.10			UO_0000065	22.27	0.43	3.37	23.91	0	CHEMBL1039873	Displacement of GS-red from human glucocorticoid receptor by fluorescent polarization assay	B	BAO_0000357	single protein format	Homo sapiens	None	None	None	None				CHEMBL2034	Glucocorticoid receptor	Homo sapiens	SINGLE PROTEIN	CHEMBL1156812	1	Scientific Literature	J. Med. Chem.	2010	None
CHEMBL230989		0	395.89	0	3.69	18	O=c1[nH]c(N2CCC(c3ccccc3)CC2)c(Cc2cccc(Cl)c2)c(=O)[nH]1	Ki	'='	9.1	nM	8.04			UO_0000065	20.31	0.39	4.35	11.66	0	CHEMBL890428	Displacement of [3H]dexamethasone from human recombinant GR	B	BAO_0000357	single protein format	Homo sapiens	None	None	None	None				CHEMBL2034	Glucocorticoid receptor	Homo sapiens	SINGLE PROTEIN	CHEMBL1146208	1	Scientific Literature	Bioorg. Med. Chem. Lett.	2007	None
CHEMBL4471322		0	457.91	0	3.15	(S)-44	CC(C)Cc1cc2c(cc1Cl)OC[C@H](CC(N)=O)N2C(=O)c1ccc2c(c1)NC(=O)CO2	Ki	'='	1.259	nM	8.90			UO_0000065	19.44	0.38	5.75	8.02	0	CHEMBL4423291	Binding affinity to recombinant human GR LBD by fluormone GS red-fluorescence polarization assay	B	BAO_0000357	single protein format	Homo sapiens	None	None	None	None				CHEMBL2034	Glucocorticoid receptor	Homo sapiens	SINGLE PROTEIN	CHEMBL4422622	1	Scientific Literature	J Med Chem	2019	None
CHEMBL566600		0	427.52	1	5.67	32	C[C@@](O)(c1cccc(C#N)c1)[C@H]1CCCC2=Cc3c(-c4ccc(F)cc4)ncn3C[C@@]21C	Ki	'='	1.0	nM	9.00			UO_0000065	21.05	0.38	3.33	14.55	0	CHEMBL1039873	Displacement of GS-red from human glucocorticoid receptor by fluorescent polarization assay	B	BAO_0000357	single protein format	Homo sapiens	None	None	None	None				CHEMBL2034	Glucocorticoid receptor	Homo sapiens	SINGLE PROTEIN	CHEMBL1156812	1	Scientific Literature	J. Med. Chem.	2010	None
CHEMBL2426117		0	477.61	1	5.40	4d	CC(C)(CNS(=O)(=O)C1CC1)[C@@H](c1ccccc1)c1ccc2c(cnn2-c2ccc(F)cc2)c1	Ki	'='	1.15	nM	8.94			UO_0000065	18.72	0.36	3.54	13.97	0	CHEMBL2428109	Binding affinity to glucocorticoid receptor (unknown origin) by fluorescence assay	B	BAO_0000357	single protein format	Homo sapiens	None	None	None	None				CHEMBL2034	Glucocorticoid receptor	Homo sapiens	SINGLE PROTEIN	CHEMBL2424625	1	Scientific Literature	Bioorg. Med. Chem. Lett.	2013	None
CHEMBL584258		0	408.54	1	5.86	24	C[C@@](O)(c1cccs1)[C@H]1CCCC2=Cc3c(-c4ccc(F)cc4)ncn3C[C@@]21C	Ki	'='	2.0	nM	8.70			UO_0000065	21.29	0.41	2.84	22.86	0	CHEMBL1039873	Displacement of GS-red from human glucocorticoid receptor by fluorescent polarization assay	B	BAO_0000357	single protein format	Homo sapiens	None	None	None	None				CHEMBL2034	Glucocorticoid receptor	Homo sapiens	SINGLE PROTEIN	CHEMBL1156812	1	Scientific Literature	J. Med. Chem.	2010	None
CHEMBL566818		0	422.57	1	6.52	25	CO[C@](C)(c1cccs1)[C@H]1CCCC2=Cc3c(-c4ccc(F)cc4)ncn3C[C@@]21C	Ki	'='	33.0	nM	7.48			UO_0000065	17.70	0.34	0.96	27.66	0	CHEMBL1039873	Displacement of GS-red from human glucocorticoid receptor by fluorescent polarization assay	B	BAO_0000357	single protein format	Homo sapiens	None	None	None	None				CHEMBL2034	Glucocorticoid receptor	Homo sapiens	SINGLE PROTEIN	CHEMBL1156812	1	Scientific Literature	J. Med. Chem.	2010	None
CHEMBL567028		0	422.57	1	6.17	37	Cc1ccsc1[C@@](C)(O)[C@H]1CCCC2=Cc3c(-c4ccc(F)cc4)ncn3C[C@@]21C	Ki	'='	2.0	nM	8.70			UO_0000065	20.59	0.40	2.53	22.86	0	CHEMBL1039873	Displacement of GS-red from human glucocorticoid receptor by fluorescent polarization assay	B	BAO_0000357	single protein format	Homo sapiens	None	None	None	None				CHEMBL2034	Glucocorticoid receptor	Homo sapiens	SINGLE PROTEIN	CHEMBL1156812	1	Scientific Literature	J. Med. Chem.	2010	None
CHEMBL99046		0	383.49	1	6.45	(-)20	COc1cccc2c1-c1ccc3c(c1C(c1ccccc1)O2)C(C)=CC(C)(C)N3	Ki	'='	2.1	nM	8.68			UO_0000065	22.63	0.41	2.23	28.46	0	CHEMBL680190	Binding affinity for glucocorticoid receptor	B	BAO_0000357	single protein format	Homo sapiens	None	None	None	None				CHEMBL2034	Glucocorticoid receptor	Homo sapiens	SINGLE PROTEIN	CHEMBL1134574	1	Scientific Literature	J. Med. Chem.	2001	None
CHEMBL131	PREDNISOLONE	4	360.45	0	1.56	pred	C[C@]12C[C@H](O)[C@H]3[C@@H](CCC4=CC(=O)C=C[C@@]43C)[C@@H]1CC[C@]2(O)C(=O)CO	Ki	'='	2.4	nM	8.62			UO_0000065	23.91	0.45	7.06	9.09	0	CHEMBL1106116	Displacement of [3H]DEX from human glucocorticoid receptor	B	BAO_0000357	single protein format	Homo sapiens	None	None	None	None				CHEMBL2034	Glucocorticoid receptor	Homo sapiens	SINGLE PROTEIN	CHEMBL1156190	1	Scientific Literature	J. Med. Chem.	2010	None
CHEMBL403334		0	577.77	1	4.58	79	CN1CCN(C[C@]23Cc4cnn(-c5ccc(F)cc5)c4C=C2CCN(S(=O)(=O)c2ccc(C(C)(C)C)cc2)C3)CC1	Ki	'='	6.7	nM	8.17			UO_0000065	14.15	0.27	3.59	13.25	0	CHEMBL950162	Displacement of [3H]dexamethasone from human recombinant GR	B	BAO_0000357	single protein format	Homo sapiens	None	None	None	None				CHEMBL2034	Glucocorticoid receptor	Homo sapiens	SINGLE PROTEIN	CHEMBL1142367	1	Scientific Literature	Bioorg. Med. Chem. Lett.	2008	None
CHEMBL135	ESTRADIOL	4	272.39	0	3.61	estradiol	C[C@]12CC[C@@H]3c4ccc(O)cc4CC[C@H]3[C@@H]1CC[C@@H]2O	Ki			nM			Not Determined	UO_0000065					0	CHEMBL681745	Binding affinity for human glucocorticoid receptor(hGR); ND = Not determined	B	BAO_0000357	single protein format	Homo sapiens	None	None	None	None				CHEMBL2034	Glucocorticoid receptor	Homo sapiens	SINGLE PROTEIN	CHEMBL1129561	1	Scientific Literature	J. Med. Chem.	1996	None
CHEMBL438386		0	565.76	1	4.48	70	CN(C)CCNC[C@]12Cc3cnn(-c4ccc(F)cc4)c3C=C1CCN(S(=O)(=O)c1ccc(C(C)(C)C)cc1)C2	Ki	'='	3.8	nM	8.42			UO_0000065	14.88	0.29	3.94	11.95	0	CHEMBL950162	Displacement of [3H]dexamethasone from human recombinant GR	B	BAO_0000357	single protein format	Homo sapiens	None	None	None	None				CHEMBL2034	Glucocorticoid receptor	Homo sapiens	SINGLE PROTEIN	CHEMBL1142367	1	Scientific Literature	Bioorg. Med. Chem. Lett.	2008	None
CHEMBL272923		0	538.69	1	3.91	68	CC(C)(C)c1ccc(S(=O)(=O)N2CCC3=Cc4c(cnn4-c4ccc(F)cc4)C[C@]3(CNCCO)C2)cc1	Ki	'='	2.8	nM	8.55			UO_0000065	15.88	0.31	4.64	9.78	0	CHEMBL950162	Displacement of [3H]dexamethasone from human recombinant GR	B	BAO_0000357	single protein format	Homo sapiens	None	None	None	None				CHEMBL2034	Glucocorticoid receptor	Homo sapiens	SINGLE PROTEIN	CHEMBL1142367	1	Scientific Literature	Bioorg. Med. Chem. Lett.	2008	None
CHEMBL270879		0	549.59	2	5.48	48	CCCOC[C@]12Cc3cnn(-c4ccc(F)cc4)c3C=C1CCN(S(=O)(=O)c1ccc(C(F)(F)F)cc1)C2	Ki	'='	0.9	nM	9.05			UO_0000065	16.46	0.33	3.57	14.04	0	CHEMBL950162	Displacement of [3H]dexamethasone from human recombinant GR	B	BAO_0000357	single protein format	Homo sapiens	None	None	None	None				CHEMBL2034	Glucocorticoid receptor	Homo sapiens	SINGLE PROTEIN	CHEMBL1142367	1	Scientific Literature	Bioorg. Med. Chem. Lett.	2008	None
CHEMBL255521		0	441.50	0	4.19	31	C[C@]12Cc3cnn(-c4ccc(F)cc4)c3C=C1CCN(S(=O)(=O)c1ccc(F)cc1)C2	Ki	'='	9.0	nM	8.05			UO_0000065	18.22	0.35	3.86	14.58	0	CHEMBL950162	Displacement of [3H]dexamethasone from human recombinant GR	B	BAO_0000357	single protein format	Homo sapiens	None	None	None	None				CHEMBL2034	Glucocorticoid receptor	Homo sapiens	SINGLE PROTEIN	CHEMBL1142367	1	Scientific Literature	Bioorg. Med. Chem. Lett.	2008	None
CHEMBL255751		0	481.55	1	5.87	21	O=C(c1ccccc1)N1CCC2=Cc3c(cnn3-c3ccc(F)cc3)CC2(Cc2ccc(F)cc2)C1	Ki	'>'	1000.0	nM				UO_0000065					0	CHEMBL950162	Displacement of [3H]dexamethasone from human recombinant GR	B	BAO_0000357	single protein format	Homo sapiens	None	None	None	None				CHEMBL2034	Glucocorticoid receptor	Homo sapiens	SINGLE PROTEIN	CHEMBL1142367	1	Scientific Literature	Bioorg. Med. Chem. Lett.	2008	None
CHEMBL231296		0	391.47	0	3.05	25	COc1ccccc1C1CCN(c2[nH]c(=O)[nH]c(=O)c2Cc2ccccc2)CC1	Ki	'='	7.1	nM	8.15			UO_0000065	20.82	0.38	5.10	10.42	0	CHEMBL890428	Displacement of [3H]dexamethasone from human recombinant GR	B	BAO_0000357	single protein format	Homo sapiens	None	None	None	None				CHEMBL2034	Glucocorticoid receptor	Homo sapiens	SINGLE PROTEIN	CHEMBL1146208	1	Scientific Literature	Bioorg. Med. Chem. Lett.	2007	None
CHEMBL514455		0	374.51	1	5.39	5	Cc1nc(NC(=O)C2(C)CC3c4ccccc4C2c2ccccc23)sc1C	Ki	'='	22.6	nM	7.65			UO_0000065	20.42	0.39	2.26	18.21	0	CHEMBL1019340	Displacement of FITC-dexamethasone from human recombinant glucocorticoid receptor alpha by fluorescence polarization assay	B	BAO_0000357	single protein format	Homo sapiens	None	None	None	None				CHEMBL2034	Glucocorticoid receptor	Homo sapiens	SINGLE PROTEIN	CHEMBL1138590	1	Scientific Literature	Bioorg. Med. Chem. Lett.	2009	None
CHEMBL474965		0	360.48	0	4.79	8	CN(C(=O)C1(C)CC2c3ccccc3C1c1ccccc12)c1nccs1	Ki	'='	82.5	nM	7.08			UO_0000065	19.65	0.37	2.29	21.34	0	CHEMBL1019340	Displacement of FITC-dexamethasone from human recombinant glucocorticoid receptor alpha by fluorescence polarization assay	B	BAO_0000357	single protein format	Homo sapiens	None	None	None	None				CHEMBL2034	Glucocorticoid receptor	Homo sapiens	SINGLE PROTEIN	CHEMBL1138590	1	Scientific Literature	Bioorg. Med. Chem. Lett.	2009	None
CHEMBL473802		0	371.46	0	4.45	13b-(S)	C[C@]1(C(=O)Nc2nccs2)CC2(C#N)c3ccccc3C1c1ccccc12	Ki	'='	37.8	nM	7.42			UO_0000065	19.98	0.38	2.97	11.28	0	CHEMBL1019340	Displacement of FITC-dexamethasone from human recombinant glucocorticoid receptor alpha by fluorescence polarization assay	B	BAO_0000357	single protein format	Homo sapiens	None	None	None	None				CHEMBL2034	Glucocorticoid receptor	Homo sapiens	SINGLE PROTEIN	CHEMBL1138590	1	Scientific Literature	Bioorg. Med. Chem. Lett.	2009	None
CHEMBL572357		0	427.52	1	5.67	33	C[C@@](O)(c1ccc(C#N)cc1)[C@H]1CCCC2=Cc3c(-c4ccc(F)cc4)ncn3C[C@@]21C	Ki	'='	2.5	nM	8.60			UO_0000065	20.12	0.37	2.93	13.91	0	CHEMBL1039873	Displacement of GS-red from human glucocorticoid receptor by fluorescent polarization assay	B	BAO_0000357	single protein format	Homo sapiens	None	None	None	None				CHEMBL2034	Glucocorticoid receptor	Homo sapiens	SINGLE PROTEIN	CHEMBL1156812	1	Scientific Literature	J. Med. Chem.	2010	None
CHEMBL584522		0	366.48	1	5.05	47	C[C@]12Cn3cnc(-c4ccc(F)cc4)c3C=C1CCC[C@@H]2[C@](C)(O)C1CC1	Ki	'='	2.6	nM	8.59			UO_0000065	23.43	0.43	3.54	22.56	0	CHEMBL1039873	Displacement of GS-red from human glucocorticoid receptor by fluorescent polarization assay	B	BAO_0000357	single protein format	Homo sapiens	None	None	None	None				CHEMBL2034	Glucocorticoid receptor	Homo sapiens	SINGLE PROTEIN	CHEMBL1156812	1	Scientific Literature	J. Med. Chem.	2010	None
CHEMBL572355		0	410.53	1	5.07	49	C[C@]12Cn3cnc(-c4ccc(F)cc4)c3C=C1CCC[C@@H]2[C@](C)(O)C1CCOCC1	Ki	'='	2.0	nM	8.70			UO_0000065	21.19	0.40	3.63	18.40	0	CHEMBL1039873	Displacement of GS-red from human glucocorticoid receptor by fluorescent polarization assay	B	BAO_0000357	single protein format	Homo sapiens	None	None	None	None				CHEMBL2034	Glucocorticoid receptor	Homo sapiens	SINGLE PROTEIN	CHEMBL1156812	1	Scientific Literature	J. Med. Chem.	2010	None
CHEMBL4585636		0	399.38	0	2.43	(S)-45	CNC(=O)C[C@H]1COc2cc(F)ccc2N1C(=O)c1ccc2c(c1)NC(=O)OC2	Ki	'>'	15848.93	nM				UO_0000065					0	CHEMBL4423291	Binding affinity to recombinant human GR LBD by fluormone GS red-fluorescence polarization assay	B	BAO_0000357	single protein format	Homo sapiens	None	None	None	None				CHEMBL2034	Glucocorticoid receptor	Homo sapiens	SINGLE PROTEIN	CHEMBL4422622	1	Scientific Literature	J Med Chem	2019	None
CHEMBL4463126		0	372.81	0	2.62	(R*)-20	O=C1COc2ccc(C(=O)N3c4ccc(Cl)cc4C[C@@H]3CCO)cc2N1	Ki	'>'	15848.93	nM				UO_0000065					0	CHEMBL4423291	Binding affinity to recombinant human GR LBD by fluormone GS red-fluorescence polarization assay	B	BAO_0000357	single protein format	Homo sapiens	None	None	None	None				CHEMBL2034	Glucocorticoid receptor	Homo sapiens	SINGLE PROTEIN	CHEMBL4422622	1	Scientific Literature	J Med Chem	2019	None
CHEMBL78807		0	318.42	0	4.41	1Ra	COc1ccc2c(c1)CCC1=CC(=O)CC[C@]12Cc1ccccc1	Ki	'>'	10000.0	nM				UO_0000065					0	CHEMBL681747	Displacement of 10 nM [3H]dexamethasone from human Glucocorticoid receptor	B	BAO_0000357	single protein format	Homo sapiens	None	None	None	None				CHEMBL2034	Glucocorticoid receptor	Homo sapiens	SINGLE PROTEIN	CHEMBL1135457	1	Scientific Literature	J. Med. Chem.	2002	None
CHEMBL257462		0	562.76	2	5.82	76	CC(C)(C)c1ccc(S(=O)(=O)N2CCC3=Cc4c(cnn4-c4ccc(F)cc4)C[C@]3(CN3CCCCC3)C2)cc1	Ki	'='	1.6	nM	8.80			UO_0000065	15.63	0.30	2.98	15.05	0	CHEMBL950162	Displacement of [3H]dexamethasone from human recombinant GR	B	BAO_0000357	single protein format	Homo sapiens	None	None	None	None				CHEMBL2034	Glucocorticoid receptor	Homo sapiens	SINGLE PROTEIN	CHEMBL1142367	1	Scientific Literature	Bioorg. Med. Chem. Lett.	2008	None
CHEMBL131	PREDNISOLONE	4	360.45	0	1.56	prednisolone	C[C@]12C[C@H](O)[C@H]3[C@@H](CCC4=CC(=O)C=C[C@@]43C)[C@@H]1CC[C@]2(O)C(=O)CO	Ki	'='	2.4	nM	8.62			UO_0000065	23.91	0.45	7.06	9.09	1	CHEMBL680190	Binding affinity for glucocorticoid receptor	B	BAO_0000357	single protein format	Homo sapiens	None	None	None	None				CHEMBL2034	Glucocorticoid receptor	Homo sapiens	SINGLE PROTEIN	CHEMBL1134574	1	Scientific Literature	J. Med. Chem.	2001	None
CHEMBL566823		0	403.50	1	5.20	36	C[C@@](O)(c1ccncc1)[C@H]1CCCC2=Cc3c(-c4ccc(F)cc4)ncn3C[C@@]21C	Ki	'='	2.0	nM	8.70			UO_0000065	21.56	0.40	3.50	17.08	0	CHEMBL1039873	Displacement of GS-red from human glucocorticoid receptor by fluorescent polarization assay	B	BAO_0000357	single protein format	Homo sapiens	None	None	None	None				CHEMBL2034	Glucocorticoid receptor	Homo sapiens	SINGLE PROTEIN	CHEMBL1156812	1	Scientific Literature	J. Med. Chem.	2010	None
CHEMBL99046		0	383.49	1	6.45	(+)19	COc1cccc2c1-c1ccc3c(c1C(c1ccccc1)O2)C(C)=CC(C)(C)N3	Ki	'='	240.0	nM	6.62			UO_0000065	17.26	0.31	0.17	21.71	0	CHEMBL680190	Binding affinity for glucocorticoid receptor	B	BAO_0000357	single protein format	Homo sapiens	None	None	None	None				CHEMBL2034	Glucocorticoid receptor	Homo sapiens	SINGLE PROTEIN	CHEMBL1134574	1	Scientific Literature	J. Med. Chem.	2001	None
CHEMBL2426141		0	477.59	1	6.13	18	CC(C)(C(=O)Nc1nccs1)C(c1ccccc1)c1ccc2c(-c3cccc(C#N)c3)ncn2c1	Ki	'='	4.0	nM	8.40			UO_0000065	17.58	0.33	2.27	10.11	0	CHEMBL2428100	Binding affinity to glucocorticoid receptor-LBD (unknown origin) by fluorescence polarization assay	B	BAO_0000357	single protein format	Homo sapiens	None	None	None	None				CHEMBL2034	Glucocorticoid receptor	Homo sapiens	SINGLE PROTEIN	CHEMBL2424642	1	Scientific Literature	Bioorg. Med. Chem. Lett.	2013	None
CHEMBL197595		0	471.41	1	5.12	33a	C[C@H]1CN(C(=O)Nc2ccc(C(F)(F)F)nc2)[C@H](C)CN1c1ccc(C#N)c(C(F)(F)F)c1	Ki	'>'	100000.0	nM				UO_0000065					0	CHEMBL858793	Inhibition of human GR	B	BAO_0000357	single protein format	Homo sapiens	None	None	None	None				CHEMBL2034	Glucocorticoid receptor	Homo sapiens	SINGLE PROTEIN	CHEMBL1147729	1	Scientific Literature	J. Med. Chem.	2006	None
CHEMBL474576		0	346.46	0	4.77	2b-(S)	C[C@]1(C(=O)Nc2nccs2)CC2c3ccccc3C1c1ccccc12	Ki	'='	26.2	nM	7.58			UO_0000065	21.88	0.41	2.81	18.06	0	CHEMBL1019340	Displacement of FITC-dexamethasone from human recombinant glucocorticoid receptor alpha by fluorescence polarization assay	B	BAO_0000357	single protein format	Homo sapiens	None	None	None	None				CHEMBL2034	Glucocorticoid receptor	Homo sapiens	SINGLE PROTEIN	CHEMBL1138590	1	Scientific Literature	Bioorg. Med. Chem. Lett.	2009	None
CHEMBL474770		0	360.48	1	5.08	3a, isomer A	Cc1cnc(NC(=O)C2(C)CC3c4ccccc4C2c2ccccc23)s1	Ki	'='	4.1	nM	8.39			UO_0000065	23.27	0.44	3.31	19.97	0	CHEMBL1019340	Displacement of FITC-dexamethasone from human recombinant glucocorticoid receptor alpha by fluorescence polarization assay	B	BAO_0000357	single protein format	Homo sapiens	None	None	None	None				CHEMBL2034	Glucocorticoid receptor	Homo sapiens	SINGLE PROTEIN	CHEMBL1138590	1	Scientific Literature	Bioorg. Med. Chem. Lett.	2009	None
CHEMBL514630		0	361.47	0	4.34	18a, isomer A	CC12CC(C)(C(=O)Nc3nncs3)C(c3ccccc31)c1ccccc12	Ki	'='	1.3	nM	8.89			UO_0000065	24.58	0.47	4.55	16.19	0	CHEMBL1019340	Displacement of FITC-dexamethasone from human recombinant glucocorticoid receptor alpha by fluorescence polarization assay	B	BAO_0000357	single protein format	Homo sapiens	None	None	None	None				CHEMBL2034	Glucocorticoid receptor	Homo sapiens	SINGLE PROTEIN	CHEMBL1138590	1	Scientific Literature	Bioorg. Med. Chem. Lett.	2009	None
CHEMBL567237		0	382.52	1	5.69	51	CC(C)C[C@@](C)(O)[C@H]1CCCC2=Cc3c(-c4ccc(F)cc4)ncn3C[C@@]21C	Ki	'='	9.0	nM	8.05			UO_0000065	21.03	0.39	2.36	21.15	0	CHEMBL1039873	Displacement of GS-red from human glucocorticoid receptor by fluorescent polarization assay	B	BAO_0000357	single protein format	Homo sapiens	None	None	None	None				CHEMBL2034	Glucocorticoid receptor	Homo sapiens	SINGLE PROTEIN	CHEMBL1156812	1	Scientific Literature	J. Med. Chem.	2010	None
CHEMBL1276308	MIFEPRISTONE	4	429.60	1	5.41	RU-486	CC#C[C@]1(O)CC[C@H]2[C@@H]3CCC4=CC(=O)CCC4=C3[C@@H](c3ccc(N(C)C)cc3)C[C@@]21C	Ki	'='	0.84	nM	9.08			UO_0000065	21.13	0.39	3.67	22.39	0	CHEMBL1166110	Displacement of [3H]dexamethasone from human glucocorticoid receptor after 16 hrs by scintillation counting	B	BAO_0000357	single protein format	Homo sapiens	None	None	None	None				CHEMBL2034	Glucocorticoid receptor	Homo sapiens	SINGLE PROTEIN	CHEMBL1165993	1	Scientific Literature	Bioorg. Med. Chem.	2010	None
CHEMBL2426633		0	473.65	1	6.58	5t	CC(C)(C(=O)Nc1nncs1)C(c1ccccc1)c1ccc2c(cnn2C2CCCCCC2)c1	Ki	'='	12.0	nM	7.92			UO_0000065	16.72	0.32	1.34	10.90	0	CHEMBL2428212	Binding affinity to glucocorticoid receptor (unknown origin) by fluorescence polarization assay	B	BAO_0000357	single protein format	Homo sapiens	None	None	None	None				CHEMBL2034	Glucocorticoid receptor	Homo sapiens	SINGLE PROTEIN	CHEMBL2424628	1	Scientific Literature	Bioorg. Med. Chem. Lett.	2013	None
CHEMBL2426648		0	454.56	1	5.07	(3S)-5h	CC(C)(C(=O)Nc1nncs1)[C@@H](c1ccccc1)c1ccc2c(cnn2-c2cccnc2)c1	Ki	'='	0.9	nM	9.05			UO_0000065	19.90	0.37	3.98	10.57	0	CHEMBL2428212	Binding affinity to glucocorticoid receptor (unknown origin) by fluorescence polarization assay	B	BAO_0000357	single protein format	Homo sapiens	None	None	None	None				CHEMBL2034	Glucocorticoid receptor	Homo sapiens	SINGLE PROTEIN	CHEMBL2424628	1	Scientific Literature	Bioorg. Med. Chem. Lett.	2013	None
CHEMBL4463035		0	443.48	0	2.45	(S)-47	CNC(=O)C[C@H]1COc2cc(F)c(CC(C)C)cc2N1C(=O)c1ccnc(NC(N)=O)c1	Ki	'='	125.89	nM	6.90			UO_0000065	15.56	0.29	4.45	5.45	0	CHEMBL4423291	Binding affinity to recombinant human GR LBD by fluormone GS red-fluorescence polarization assay	B	BAO_0000357	single protein format	Homo sapiens	None	None	None	None				CHEMBL2034	Glucocorticoid receptor	Homo sapiens	SINGLE PROTEIN	CHEMBL4422622	1	Scientific Literature	J Med Chem	2019	None
CHEMBL4483495		0	395.42	0	1.87	(S)-24	CNC(=O)C[C@H]1COc2cc(C)ccc2N1C(=O)c1ccc2c(c1)NC(=O)CO2	Ki	'='	316.23	nM	6.50			UO_0000065	16.44	0.31	4.63	6.70	0	CHEMBL4423291	Binding affinity to recombinant human GR LBD by fluormone GS red-fluorescence polarization assay	B	BAO_0000357	single protein format	Homo sapiens	None	None	None	None				CHEMBL2034	Glucocorticoid receptor	Homo sapiens	SINGLE PROTEIN	CHEMBL4422622	1	Scientific Literature	J Med Chem	2019	None
CHEMBL2426150		0	387.51	1	5.49	4	CC(C)(C(=O)Nc1nccs1)C(c1ccccc1)c1ccc2cnccc2c1	Ki	'='	15.0	nM	7.82			UO_0000065	20.19	0.38	2.33	14.26	0	CHEMBL2428100	Binding affinity to glucocorticoid receptor-LBD (unknown origin) by fluorescence polarization assay	B	BAO_0000357	single protein format	Homo sapiens	None	None	None	None				CHEMBL2034	Glucocorticoid receptor	Homo sapiens	SINGLE PROTEIN	CHEMBL2424642	1	Scientific Literature	Bioorg. Med. Chem. Lett.	2013	None
CHEMBL717	MEDROXYPROGESTERONE ACETATE	4	386.53	0	4.66	MPA	CC(=O)O[C@]1(C(C)=O)CC[C@H]2[C@@H]3C[C@H](C)C4=CC(=O)CC[C@]4(C)[C@H]3CC[C@@]21C	Ki	'='	13.2	nM	7.88			UO_0000065	20.39	0.38	3.22	13.04	1	CHEMBL681750	Displacement of Dexamethasone from human glucocorticoid receptor	B	BAO_0000357	single protein format	Homo sapiens	None	None	None	None				CHEMBL2034	Glucocorticoid receptor	Homo sapiens	SINGLE PROTEIN	CHEMBL1131555	1	Scientific Literature	Bioorg. Med. Chem. Lett.	1998	None
CHEMBL131	PREDNISOLONE	4	360.45	0	1.56	pred	C[C@]12C[C@H](O)[C@H]3[C@@H](CCC4=CC(=O)C=C[C@@]43C)[C@@H]1CC[C@]2(O)C(=O)CO	Ki	'='	1.5	nM	8.82			UO_0000065	24.48	0.46	7.26	9.30	1	CHEMBL1019340	Displacement of FITC-dexamethasone from human recombinant glucocorticoid receptor alpha by fluorescence polarization assay	B	BAO_0000357	single protein format	Homo sapiens	None	None	None	None				CHEMBL2034	Glucocorticoid receptor	Homo sapiens	SINGLE PROTEIN	CHEMBL1138590	1	Scientific Literature	Bioorg. Med. Chem. Lett.	2009	None
CHEMBL472801		0	360.48	1	5.16	6	CCC1(C(=O)Nc2nccs2)CC2c3ccccc3C1c1ccccc12	Ki	'='	3.9	nM	8.41			UO_0000065	23.33	0.44	3.25	20.03	0	CHEMBL1019340	Displacement of FITC-dexamethasone from human recombinant glucocorticoid receptor alpha by fluorescence polarization assay	B	BAO_0000357	single protein format	Homo sapiens	None	None	None	None				CHEMBL2034	Glucocorticoid receptor	Homo sapiens	SINGLE PROTEIN	CHEMBL1138590	1	Scientific Literature	Bioorg. Med. Chem. Lett.	2009	None
CHEMBL473801		0	371.47	0	4.45	13a-(R)	C[C@@]1(C(=O)Nc2nccs2)CC2(C#N)c3ccccc3C1c1ccccc12	Ki	'='	0.9	nM	9.05			UO_0000065	24.35	0.46	4.60	13.75	0	CHEMBL1019340	Displacement of FITC-dexamethasone from human recombinant glucocorticoid receptor alpha by fluorescence polarization assay	B	BAO_0000357	single protein format	Homo sapiens	None	None	None	None				CHEMBL2034	Glucocorticoid receptor	Homo sapiens	SINGLE PROTEIN	CHEMBL1138590	1	Scientific Literature	Bioorg. Med. Chem. Lett.	2009	None
CHEMBL2426638		0	451.57	1	5.81	6e	CC(C)CC(c1ccc2c(cnn2-c2ccc(F)cc2)c1)C(C)(C)C(=O)Nc1nncs1	Ki	'='	7.5	nM	8.12			UO_0000065	17.99	0.35	2.31	11.18	0	CHEMBL2428212	Binding affinity to glucocorticoid receptor (unknown origin) by fluorescence polarization assay	B	BAO_0000357	single protein format	Homo sapiens	None	None	None	None				CHEMBL2034	Glucocorticoid receptor	Homo sapiens	SINGLE PROTEIN	CHEMBL2424628	1	Scientific Literature	Bioorg. Med. Chem. Lett.	2013	None
CHEMBL201314		0	447.42	0	3.80	35	C[C@H]1CN(C(=O)Nc2ccc(C(=O)O)nc2)[C@H](C)CN1c1ccc(C#N)c(C(F)(F)F)c1	Ki						Not Determined						0	CHEMBL858793	Inhibition of human GR	B	BAO_0000357	single protein format	Homo sapiens	None	None	None	None				CHEMBL2034	Glucocorticoid receptor	Homo sapiens	SINGLE PROTEIN	CHEMBL1147729	1	Scientific Literature	J. Med. Chem.	2006	None
CHEMBL2426152		0	375.50	1	5.42	6	CC(C)(C(=O)Nc1nccs1)C(c1ccccc1)c1ccc2[nH]ccc2c1	Ki	'='	7.0	nM	8.15			UO_0000065	21.72	0.41	2.73	14.11	0	CHEMBL2428100	Binding affinity to glucocorticoid receptor-LBD (unknown origin) by fluorescence polarization assay	B	BAO_0000357	single protein format	Homo sapiens	None	None	None	None				CHEMBL2034	Glucocorticoid receptor	Homo sapiens	SINGLE PROTEIN	CHEMBL2424642	1	Scientific Literature	Bioorg. Med. Chem. Lett.	2013	None
CHEMBL384467	DEXAMETHASONE	4	392.47	0	1.90	Dexamethasone	C[C@@H]1C[C@H]2[C@@H]3CCC4=CC(=O)C=C[C@]4(C)[C@@]3(F)[C@@H](O)C[C@]2(C)[C@@]1(O)C(=O)CO	Ki	'='	1.1	nM	8.96			UO_0000065	22.83	0.44	7.06	9.45	0	CHEMBL2428100	Binding affinity to glucocorticoid receptor-LBD (unknown origin) by fluorescence polarization assay	B	BAO_0000357	single protein format	Homo sapiens	None	None	None	None				CHEMBL2034	Glucocorticoid receptor	Homo sapiens	SINGLE PROTEIN	CHEMBL2424642	1	Scientific Literature	Bioorg. Med. Chem. Lett.	2013	None
CHEMBL569543		0	444.58	1	6.84	17, diastereomer2	CC12Cn3cnc(-c4ccc(F)cc4)c3C=C1CCCC2C(O)c1csc2ccccc12	Ki	'='	36.0	nM	7.44			UO_0000065	16.74	0.32	0.60	19.56	0	CHEMBL1039873	Displacement of GS-red from human glucocorticoid receptor by fluorescent polarization assay	B	BAO_0000357	single protein format	Homo sapiens	None	None	None	None				CHEMBL2034	Glucocorticoid receptor	Homo sapiens	SINGLE PROTEIN	CHEMBL1156812	1	Scientific Literature	J. Med. Chem.	2010	None
CHEMBL583858		0	406.48	1	5.77	19, diastereomer2	C[C@]12Cn3cnc(-c4ccc(F)cc4)c3C=C1CCC[C@@H]2[C@H](O)c1ccc(F)cc1	Ki	'='	21.0	nM	7.68			UO_0000065	18.89	0.35	1.91	20.18	0	CHEMBL1039873	Displacement of GS-red from human glucocorticoid receptor by fluorescent polarization assay	B	BAO_0000357	single protein format	Homo sapiens	None	None	None	None				CHEMBL2034	Glucocorticoid receptor	Homo sapiens	SINGLE PROTEIN	CHEMBL1156812	1	Scientific Literature	J. Med. Chem.	2010	None
CHEMBL572356		0	444.58	1	6.71	22	C[C@]12Cc3cnn(-c4ccc(F)cc4)c3C=C1CCCC2[C@@H](O)c1csc2ccccc12	Ki	'='	1.8	nM	8.74			UO_0000065	19.67	0.37	2.03	22.98	0	CHEMBL1039873	Displacement of GS-red from human glucocorticoid receptor by fluorescent polarization assay	B	BAO_0000357	single protein format	Homo sapiens	None	None	None	None				CHEMBL2034	Glucocorticoid receptor	Homo sapiens	SINGLE PROTEIN	CHEMBL1156812	1	Scientific Literature	J. Med. Chem.	2010	None
CHEMBL3735851		0	539.59	1	4.18	32	N#Cc1cccc(S(=O)(=O)N2CCC3=Cc4c(cnn4-c4ccc(F)cc4)C[C@]3(C(=O)c3ccccn3)C2)c1	Ki	'='	0.14	nM	9.85			UO_0000065	18.26	0.35	5.67	9.04	0	CHEMBL4051151	Displacement of fluormone GS Red from human glucocorticoid receptor after 4 hrs by fluorescence polarization assay	B	BAO_0000357	single protein format	Homo sapiens	None	None	None	None				CHEMBL2034	Glucocorticoid receptor	Homo sapiens	SINGLE PROTEIN	CHEMBL4049426	1	Scientific Literature	J Med Chem	2017	None
CHEMBL1093140		0	395.34	1	5.55	19	C=C1C(C)CCC(C)(C)[C@@H]1Cc1cc(OC)c(Br)cc1OC(C)=O	Ki	'='	4109.0	nM	5.39			UO_0000065	13.62	0.31	-0.16	15.16	0	CHEMBL1106116	Displacement of [3H]DEX from human glucocorticoid receptor	B	BAO_0000357	single protein format	Homo sapiens	None	None	None	None				CHEMBL2034	Glucocorticoid receptor	Homo sapiens	SINGLE PROTEIN	CHEMBL1156190	1	Scientific Literature	J. Med. Chem.	2010	None
CHEMBL2426636		0	437.54	1	5.56	6c	CCCC(c1ccc2c(cnn2-c2ccc(F)cc2)c1)C(C)(C)C(=O)Nc1nncs1	Ki	'='	1.7	nM	8.77			UO_0000065	20.04	0.39	3.21	12.06	0	CHEMBL2428212	Binding affinity to glucocorticoid receptor (unknown origin) by fluorescence polarization assay	B	BAO_0000357	single protein format	Homo sapiens	None	None	None	None				CHEMBL2034	Glucocorticoid receptor	Homo sapiens	SINGLE PROTEIN	CHEMBL2424628	1	Scientific Literature	Bioorg. Med. Chem. Lett.	2013	None
CHEMBL2426120		0	437.54	0	4.48	4g	CC(CNS(C)(=O)=O)[C@@H](c1ccccc1)c1ccc2c(cnn2-c2ccc(F)cc2)c1	Ki	'='	0.93	nM	9.03			UO_0000065	20.64	0.40	4.55	14.11	0	CHEMBL2428109	Binding affinity to glucocorticoid receptor (unknown origin) by fluorescence assay	B	BAO_0000357	single protein format	Homo sapiens	None	None	None	None				CHEMBL2034	Glucocorticoid receptor	Homo sapiens	SINGLE PROTEIN	CHEMBL2424625	1	Scientific Literature	Bioorg. Med. Chem. Lett.	2013	None
CHEMBL2426110		0	498.52	1	6.18	3j	CC(C)(CNC(=O)NCC(F)(F)F)[C@@H](c1ccccc1)c1ccc2c(cnn2-c2ccc(F)cc2)c1	Ki	'='	10.2	nM	7.99			UO_0000065	16.03	0.30	1.81	13.56	0	CHEMBL2428109	Binding affinity to glucocorticoid receptor (unknown origin) by fluorescence assay	B	BAO_0000357	single protein format	Homo sapiens	None	None	None	None				CHEMBL2034	Glucocorticoid receptor	Homo sapiens	SINGLE PROTEIN	CHEMBL2424625	1	Scientific Literature	Bioorg. Med. Chem. Lett.	2013	None
CHEMBL2426109		0	469.48	1	6.00	3h, less active stereoisomer	CC(CNC(=O)CC(F)(F)F)[C@@H](c1ccccc1)c1ccc2c(cnn2-c2ccc(F)cc2)c1	Ki	'='	2.3	nM	8.64			UO_0000065	18.40	0.35	2.64	18.41	0	CHEMBL2428109	Binding affinity to glucocorticoid receptor (unknown origin) by fluorescence assay	B	BAO_0000357	single protein format	Homo sapiens	None	None	None	None				CHEMBL2034	Glucocorticoid receptor	Homo sapiens	SINGLE PROTEIN	CHEMBL2424625	1	Scientific Literature	Bioorg. Med. Chem. Lett.	2013	None
CHEMBL384467	DEXAMETHASONE	4	392.47	0	1.90	Dex	C[C@@H]1C[C@H]2[C@@H]3CCC4=CC(=O)C=C[C@]4(C)[C@@]3(F)[C@@H](O)C[C@]2(C)[C@@]1(O)C(=O)CO	Ki	'='	1.2	nM	8.92			UO_0000065	22.73	0.44	7.02	9.41	1	CHEMBL2428109	Binding affinity to glucocorticoid receptor (unknown origin) by fluorescence assay	B	BAO_0000357	single protein format	Homo sapiens	None	None	None	None				CHEMBL2034	Glucocorticoid receptor	Homo sapiens	SINGLE PROTEIN	CHEMBL2424625	1	Scientific Literature	Bioorg. Med. Chem. Lett.	2013	None
CHEMBL472800		0	360.48	1	5.08	4	Cc1csc(NC(=O)C2(C)CC3c4ccccc4C2c2ccccc23)n1	Ki	'='	8.7	nM	8.06			UO_0000065	22.36	0.42	2.98	19.20	0	CHEMBL1019340	Displacement of FITC-dexamethasone from human recombinant glucocorticoid receptor alpha by fluorescence polarization assay	B	BAO_0000357	single protein format	Homo sapiens	None	None	None	None				CHEMBL2034	Glucocorticoid receptor	Homo sapiens	SINGLE PROTEIN	CHEMBL1138590	1	Scientific Literature	Bioorg. Med. Chem. Lett.	2009	None
CHEMBL2426119		0	505.54	2	5.41	4f	CC(CNS(=O)(=O)CC(F)(F)F)[C@@H](c1ccccc1)c1ccc2c(cnn2-c2ccc(F)cc2)c1	Ki	'='	1.34	nM	8.87			UO_0000065	17.55	0.35	3.46	13.87	0	CHEMBL2428109	Binding affinity to glucocorticoid receptor (unknown origin) by fluorescence assay	B	BAO_0000357	single protein format	Homo sapiens	None	None	None	None				CHEMBL2034	Glucocorticoid receptor	Homo sapiens	SINGLE PROTEIN	CHEMBL2424625	1	Scientific Literature	Bioorg. Med. Chem. Lett.	2013	None
CHEMBL2426124		0	483.51	1	6.39	3c	CC(C)(CNC(=O)CC(F)(F)F)[C@@H](c1ccccc1)c1ccc2c(cnn2-c2ccc(F)cc2)c1	Ki	'='	0.81	nM	9.09			UO_0000065	18.80	0.35	2.70	19.38	0	CHEMBL2428109	Binding affinity to glucocorticoid receptor (unknown origin) by fluorescence assay	B	BAO_0000357	single protein format	Homo sapiens	None	None	None	None				CHEMBL2034	Glucocorticoid receptor	Homo sapiens	SINGLE PROTEIN	CHEMBL2424625	1	Scientific Literature	Bioorg. Med. Chem. Lett.	2013	None
CHEMBL2426158		0	469.59	1	7.02	12	CC(C)(C(=O)Nc1nccs1)C(c1ccccc1)c1ccc2c(ccn2-c2ccc(F)cc2)c1	Ki	'='	13.0	nM	7.89			UO_0000065	16.79	0.32	0.87	16.81	0	CHEMBL2428100	Binding affinity to glucocorticoid receptor-LBD (unknown origin) by fluorescence polarization assay	B	BAO_0000357	single protein format	Homo sapiens	None	None	None	None				CHEMBL2034	Glucocorticoid receptor	Homo sapiens	SINGLE PROTEIN	CHEMBL2424642	1	Scientific Literature	Bioorg. Med. Chem. Lett.	2013	None
CHEMBL2426154		0	376.49	0	4.59	8	CC(C)(C(=O)Nc1nccs1)C(c1ccccc1)c1ccc2cncn2c1	Ki	'='	13.0	nM	7.89			UO_0000065	20.95	0.40	3.30	13.30	0	CHEMBL2428100	Binding affinity to glucocorticoid receptor-LBD (unknown origin) by fluorescence polarization assay	B	BAO_0000357	single protein format	Homo sapiens	None	None	None	None				CHEMBL2034	Glucocorticoid receptor	Homo sapiens	SINGLE PROTEIN	CHEMBL2424642	1	Scientific Literature	Bioorg. Med. Chem. Lett.	2013	None
CHEMBL2426138		0	471.56	1	5.79	14 , enantiomer 1	CC(C)(C(=O)Nc1nncs1)C(c1ccccc1)c1ccc2c(-c3ccc(F)cc3)ncn2c1	Ki	'='	6.0	nM	8.22			UO_0000065	17.44	0.33	2.43	11.39	0	CHEMBL2428100	Binding affinity to glucocorticoid receptor-LBD (unknown origin) by fluorescence polarization assay	B	BAO_0000357	single protein format	Homo sapiens	None	None	None	None				CHEMBL2034	Glucocorticoid receptor	Homo sapiens	SINGLE PROTEIN	CHEMBL2424642	1	Scientific Literature	Bioorg. Med. Chem. Lett.	2013	None
CHEMBL2426140		0	453.57	1	5.65	16, enantiomer 2	CC(C)(C(=O)Nc1nncs1)C(c1ccccc1)c1ccn2c(-c3ccccc3)ncc2c1	Ki	'='	1.0	nM	9.00			UO_0000065	19.84	0.37	3.35	12.47	0	CHEMBL2428100	Binding affinity to glucocorticoid receptor-LBD (unknown origin) by fluorescence polarization assay	B	BAO_0000357	single protein format	Homo sapiens	None	None	None	None				CHEMBL2034	Glucocorticoid receptor	Homo sapiens	SINGLE PROTEIN	CHEMBL2424642	1	Scientific Literature	Bioorg. Med. Chem. Lett.	2013	None
CHEMBL2426627		0	484.60	1	6.73	7d	Cc1cnc(NC(=O)C(C)(C)C(c2ccccc2)c2ccc3c(cnn3-c3ccc(F)cc3)c2)s1	Ki	'='	11.0	nM	7.96			UO_0000065	16.42	0.31	1.23	13.31	0	CHEMBL2428212	Binding affinity to glucocorticoid receptor (unknown origin) by fluorescence polarization assay	B	BAO_0000357	single protein format	Homo sapiens	None	None	None	None				CHEMBL2034	Glucocorticoid receptor	Homo sapiens	SINGLE PROTEIN	CHEMBL2424628	1	Scientific Literature	Bioorg. Med. Chem. Lett.	2013	None
CHEMBL2426640		0	462.59	1	6.56	6g	CC(C)(C(=O)Nc1nccs1)C(c1ccc2c(cnn2-c2ccc(F)cc2)c1)C1CCCC1	Ki	'='	21.0	nM	7.68			UO_0000065	16.60	0.32	1.12	12.84	0	CHEMBL2428212	Binding affinity to glucocorticoid receptor (unknown origin) by fluorescence polarization assay	B	BAO_0000357	single protein format	Homo sapiens	None	None	None	None				CHEMBL2034	Glucocorticoid receptor	Homo sapiens	SINGLE PROTEIN	CHEMBL2424628	1	Scientific Literature	Bioorg. Med. Chem. Lett.	2013	None
CHEMBL2426639		0	485.59	1	6.01	6f	CC(C)(C(=O)Nc1nncs1)C(Cc1ccccc1)c1ccc2c(cnn2-c2ccc(F)cc2)c1	Ki	'='	1.1	nM	8.96			UO_0000065	18.45	0.35	2.95	12.32	0	CHEMBL2428212	Binding affinity to glucocorticoid receptor (unknown origin) by fluorescence polarization assay	B	BAO_0000357	single protein format	Homo sapiens	None	None	None	None				CHEMBL2034	Glucocorticoid receptor	Homo sapiens	SINGLE PROTEIN	CHEMBL2424628	1	Scientific Literature	Bioorg. Med. Chem. Lett.	2013	None
CHEMBL2426650		0	454.56	1	5.07	5i	CC(C)(C(=O)Nc1nncs1)C(c1ccccc1)c1ccc2c(cnn2-c2ccncc2)c1	Ki	'='	1.9	nM	8.72			UO_0000065	19.19	0.36	3.65	10.19	0	CHEMBL2428212	Binding affinity to glucocorticoid receptor (unknown origin) by fluorescence polarization assay	B	BAO_0000357	single protein format	Homo sapiens	None	None	None	None				CHEMBL2034	Glucocorticoid receptor	Homo sapiens	SINGLE PROTEIN	CHEMBL2424628	1	Scientific Literature	Bioorg. Med. Chem. Lett.	2013	None
CHEMBL2426649		0	454.56	1	5.07	(3R)-5h	CC(C)(C(=O)Nc1nncs1)[C@H](c1ccccc1)c1ccc2c(cnn2-c2cccnc2)c1	Ki	'='	4.0	nM	8.40			UO_0000065	18.47	0.35	3.33	9.81	0	CHEMBL2428212	Binding affinity to glucocorticoid receptor (unknown origin) by fluorescence polarization assay	B	BAO_0000357	single protein format	Homo sapiens	None	None	None	None				CHEMBL2034	Glucocorticoid receptor	Homo sapiens	SINGLE PROTEIN	CHEMBL2424628	1	Scientific Literature	Bioorg. Med. Chem. Lett.	2013	None
CHEMBL2426628		0	484.60	1	6.73	7e	Cc1csc(NC(=O)C(C)(C)C(c2ccccc2)c2ccc3c(cnn3-c3ccc(F)cc3)c2)n1	Ki	'='	14.0	nM	7.85			UO_0000065	16.21	0.31	1.12	13.13	0	CHEMBL2428212	Binding affinity to glucocorticoid receptor (unknown origin) by fluorescence polarization assay	B	BAO_0000357	single protein format	Homo sapiens	None	None	None	None				CHEMBL2034	Glucocorticoid receptor	Homo sapiens	SINGLE PROTEIN	CHEMBL2424628	1	Scientific Literature	Bioorg. Med. Chem. Lett.	2013	None
CHEMBL2426626		0	455.50	0	4.08	7c	CC(C)(C(=O)Nn1ncnn1)C(c1ccccc1)c1ccc2c(cnn2-c2ccc(F)cc2)c1	Ki	'='	17.0	nM	7.77			UO_0000065	17.06	0.31	3.69	8.58	0	CHEMBL2428212	Binding affinity to glucocorticoid receptor (unknown origin) by fluorescence polarization assay	B	BAO_0000357	single protein format	Homo sapiens	None	None	None	None				CHEMBL2034	Glucocorticoid receptor	Homo sapiens	SINGLE PROTEIN	CHEMBL2424628	1	Scientific Literature	Bioorg. Med. Chem. Lett.	2013	None
CHEMBL2426643		0	469.59	1	7.02	7a	CC(C)(C(=O)Nc1ccsc1)C(c1ccccc1)c1ccc2c(cnn2-c2ccc(F)cc2)c1	Ki	'='	11.0	nM	7.96			UO_0000065	16.95	0.32	0.94	16.96	0	CHEMBL2428212	Binding affinity to glucocorticoid receptor (unknown origin) by fluorescence polarization assay	B	BAO_0000357	single protein format	Homo sapiens	None	None	None	None				CHEMBL2034	Glucocorticoid receptor	Homo sapiens	SINGLE PROTEIN	CHEMBL2424628	1	Scientific Literature	Bioorg. Med. Chem. Lett.	2013	None
CHEMBL1161	MOMETASONE FUROATE	4	521.44	1	4.87	Mometasone furoate	C[C@@H]1C[C@H]2[C@@H]3CCC4=CC(=O)C=C[C@]4(C)[C@@]3(Cl)[C@@H](O)C[C@]2(C)[C@@]1(OC(=O)c1ccco1)C(=O)CCl	Ki	'='	0.7	nM	9.15			UO_0000065	17.56	0.36	4.28	9.76	0	CHEMBL4322137	Inhibition of glucocorticoid receptor (unknown origin)	B	BAO_0000357	single protein format	Homo sapiens	None	None	None	None				CHEMBL2034	Glucocorticoid receptor	Homo sapiens	SINGLE PROTEIN	CHEMBL4321790	1	Scientific Literature	J Med Chem	2019	None
CHEMBL572330		0	442.99	1	6.52	39	C[C@@](O)(c1ccc(Cl)s1)[C@H]1CCCC2=Cc3c(-c4ccc(F)cc4)ncn3C[C@@]21C	Ki	'='	4.0	nM	8.40			UO_0000065	18.96	0.38	1.88	22.07	0	CHEMBL1039873	Displacement of GS-red from human glucocorticoid receptor by fluorescent polarization assay	B	BAO_0000357	single protein format	Homo sapiens	None	None	None	None				CHEMBL2034	Glucocorticoid receptor	Homo sapiens	SINGLE PROTEIN	CHEMBL1156812	1	Scientific Literature	J. Med. Chem.	2010	None
CHEMBL271220	CORT 108297	1	535.56	2	5.09	47	CCOC[C@]12Cc3cnn(-c4ccc(F)cc4)c3C=C1CCN(S(=O)(=O)c1ccc(C(F)(F)F)cc1)C2	Ki	'='	0.9	nM	9.05			UO_0000065	16.89	0.33	3.96	14.04	0	CHEMBL950162	Displacement of [3H]dexamethasone from human recombinant GR	B	BAO_0000357	single protein format	Homo sapiens	None	None	None	None				CHEMBL2034	Glucocorticoid receptor	Homo sapiens	SINGLE PROTEIN	CHEMBL1142367	1	Scientific Literature	Bioorg. Med. Chem. Lett.	2008	None
CHEMBL271054		0	457.50	0	3.16	40	O=S(=O)(c1ccc(F)cc1)N1CCC2=Cc3c(cnn3-c3ccc(F)cc3)C[C@]2(CO)C1	Ki	'='	8.6	nM	8.07			UO_0000065	17.63	0.34	4.91	10.69	0	CHEMBL950162	Displacement of [3H]dexamethasone from human recombinant GR	B	BAO_0000357	single protein format	Homo sapiens	None	None	None	None				CHEMBL2034	Glucocorticoid receptor	Homo sapiens	SINGLE PROTEIN	CHEMBL1142367	1	Scientific Literature	Bioorg. Med. Chem. Lett.	2008	None
CHEMBL99128		0	383.49	1	6.45	8	COc1ccc2c(c1)OC(c1ccccc1)c1c-2ccc2c1C(C)=CC(C)(C)N2	Ki	'='	1800.0	nM	5.75			UO_0000065	14.98	0.27	-0.71	18.84	0	CHEMBL680190	Binding affinity for glucocorticoid receptor	B	BAO_0000357	single protein format	Homo sapiens	None	None	None	None				CHEMBL2034	Glucocorticoid receptor	Homo sapiens	SINGLE PROTEIN	CHEMBL1134574	1	Scientific Literature	J. Med. Chem.	2001	None
CHEMBL245266		0	549.71	2	6.68	11	CC#C[C@]1(O)CC[C@H]2[C@@H]3CCC4=CC(=O)CCC4=C3[C@@H](c3ccc(N(C)Cc4ccc(C(=O)O)cc4)cc3)C[C@@]21C	Ki	'='	1.8	nM	8.74			UO_0000065	15.91	0.29	2.06	11.23	0	CHEMBL906013	Displacement of radiolabeled Dexamethasone from human GR	B	BAO_0000357	single protein format	Homo sapiens	None	None	None	None				CHEMBL2034	Glucocorticoid receptor	Homo sapiens	SINGLE PROTEIN	CHEMBL1143774	1	Scientific Literature	Bioorg. Med. Chem. Lett.	2007	None
CHEMBL569543		0	444.58	1	6.84	14, diastereomer1	CC12Cn3cnc(-c4ccc(F)cc4)c3C=C1CCCC2C(O)c1csc2ccccc12	Ki	'='	134.0	nM	6.87			UO_0000065	15.46	0.29	0.03	18.06	0	CHEMBL1039873	Displacement of GS-red from human glucocorticoid receptor by fluorescent polarization assay	B	BAO_0000357	single protein format	Homo sapiens	None	None	None	None				CHEMBL2034	Glucocorticoid receptor	Homo sapiens	SINGLE PROTEIN	CHEMBL1156812	1	Scientific Literature	J. Med. Chem.	2010	None
CHEMBL50241		0	396.66	1	7.64	DHT	C=C1CC[C@H](O)C/C1=C/C=C1\CCCC2(C)C1CCC2C(C)/C=C/C(C)C(C)C	Ki			nM			Not Determined	UO_0000065					0	CHEMBL681745	Binding affinity for human glucocorticoid receptor(hGR); ND = Not determined	B	BAO_0000357	single protein format	Homo sapiens	None	None	None	None				CHEMBL2034	Glucocorticoid receptor	Homo sapiens	SINGLE PROTEIN	CHEMBL1129561	1	Scientific Literature	J. Med. Chem.	1996	None
CHEMBL99046		0	383.49	1	6.45	10	COc1cccc2c1-c1ccc3c(c1C(c1ccccc1)O2)C(C)=CC(C)(C)N3	Ki	'='	4.7	nM	8.33			UO_0000065	21.72	0.39	1.88	27.31	0	CHEMBL680190	Binding affinity for glucocorticoid receptor	B	BAO_0000357	single protein format	Homo sapiens	None	None	None	None				CHEMBL2034	Glucocorticoid receptor	Homo sapiens	SINGLE PROTEIN	CHEMBL1134574	1	Scientific Literature	J. Med. Chem.	2001	None
CHEMBL419158		0	452.38	1	7.76	(-)22	COc1cccc2c1-c1ccc3c(c1C(c1cc(Cl)cc(Cl)c1)O2)C(C)=CC(C)(C)N3	Ki	'='	3.3	nM	8.48			UO_0000065	18.75	0.37	0.72	27.82	0	CHEMBL680190	Binding affinity for glucocorticoid receptor	B	BAO_0000357	single protein format	Homo sapiens	None	None	None	None				CHEMBL2034	Glucocorticoid receptor	Homo sapiens	SINGLE PROTEIN	CHEMBL1134574	1	Scientific Literature	J. Med. Chem.	2001	None
CHEMBL78704		0	414.59	1	5.72	6	CC#C[C@]1(O)CCC2C3CCC4=CC(=O)CC[C@]4(Cc4ccc(C)cc4)C3=CC[C@@]21C	Ki	'='	0.1	nM	10.00			UO_0000065	24.12	0.44	4.28	26.81	0	CHEMBL1106116	Displacement of [3H]DEX from human glucocorticoid receptor	B	BAO_0000357	single protein format	Homo sapiens	None	None	None	None				CHEMBL2034	Glucocorticoid receptor	Homo sapiens	SINGLE PROTEIN	CHEMBL1156190	1	Scientific Literature	J. Med. Chem.	2010	None
CHEMBL230570		0	375.47	0	3.11	11	O=c1[nH]c(N2CCC(Cc3ccccc3)CC2)c(Cc2ccccc2)c(=O)[nH]1	Ki	'='	19.0	nM	7.72			UO_0000065	20.56	0.38	4.61	11.20	0	CHEMBL890428	Displacement of [3H]dexamethasone from human recombinant GR	B	BAO_0000357	single protein format	Homo sapiens	None	None	None	None				CHEMBL2034	Glucocorticoid receptor	Homo sapiens	SINGLE PROTEIN	CHEMBL1146208	1	Scientific Literature	Bioorg. Med. Chem. Lett.	2007	None
CHEMBL384467	DEXAMETHASONE	4	392.47	0	1.90	dex	C[C@@H]1C[C@H]2[C@@H]3CCC4=CC(=O)C=C[C@]4(C)[C@@]3(F)[C@@H](O)C[C@]2(C)[C@@]1(O)C(=O)CO	Ki	'='	1.1	nM	8.96			UO_0000065	22.83	0.44	7.06	9.45	1	CHEMBL1019340	Displacement of FITC-dexamethasone from human recombinant glucocorticoid receptor alpha by fluorescence polarization assay	B	BAO_0000357	single protein format	Homo sapiens	None	None	None	None				CHEMBL2034	Glucocorticoid receptor	Homo sapiens	SINGLE PROTEIN	CHEMBL1138590	1	Scientific Literature	Bioorg. Med. Chem. Lett.	2009	None
CHEMBL474770		0	360.48	1	5.08	3a, isomer A	Cc1cnc(NC(=O)C2(C)CC3c4ccccc4C2c2ccccc23)s1	Ki	'='	12.7	nM	7.90			UO_0000065	21.90	0.41	2.82	18.80	0	CHEMBL1019340	Displacement of FITC-dexamethasone from human recombinant glucocorticoid receptor alpha by fluorescence polarization assay	B	BAO_0000357	single protein format	Homo sapiens	None	None	None	None				CHEMBL2034	Glucocorticoid receptor	Homo sapiens	SINGLE PROTEIN	CHEMBL1138590	1	Scientific Literature	Bioorg. Med. Chem. Lett.	2009	None
CHEMBL2426632		0	481.63	1	5.93	5s	CC(C)(C(=O)Nc1nncs1)C(c1ccccc1)c1ccc2c(cnn2CCc2ccccc2)c1	Ki	'='	46.0	nM	7.34			UO_0000065	15.23	0.29	1.41	10.09	0	CHEMBL2428212	Binding affinity to glucocorticoid receptor (unknown origin) by fluorescence polarization assay	B	BAO_0000357	single protein format	Homo sapiens	None	None	None	None				CHEMBL2034	Glucocorticoid receptor	Homo sapiens	SINGLE PROTEIN	CHEMBL2424628	1	Scientific Literature	Bioorg. Med. Chem. Lett.	2013	None
CHEMBL2426655		0	433.58	1	5.34	5n	CC(C)Cn1ncc2cc(C(c3ccccc3)C(C)(C)C(=O)Nc3nncs3)ccc21	Ki	'='	19.0	nM	7.72			UO_0000065	17.81	0.34	2.38	10.62	0	CHEMBL2428212	Binding affinity to glucocorticoid receptor (unknown origin) by fluorescence polarization assay	B	BAO_0000357	single protein format	Homo sapiens	None	None	None	None				CHEMBL2034	Glucocorticoid receptor	Homo sapiens	SINGLE PROTEIN	CHEMBL2424628	1	Scientific Literature	Bioorg. Med. Chem. Lett.	2013	None
CHEMBL384467	DEXAMETHASONE	4	392.47	0	1.90	1, Dex	C[C@@H]1C[C@H]2[C@@H]3CCC4=CC(=O)C=C[C@]4(C)[C@@]3(F)[C@@H](O)C[C@]2(C)[C@@]1(O)C(=O)CO	Ki	'='	1.2	nM	8.92			UO_0000065	22.73	0.44	7.02	9.41	1	CHEMBL2428212	Binding affinity to glucocorticoid receptor (unknown origin) by fluorescence polarization assay	B	BAO_0000357	single protein format	Homo sapiens	None	None	None	None				CHEMBL2034	Glucocorticoid receptor	Homo sapiens	SINGLE PROTEIN	CHEMBL2424628	1	Scientific Literature	Bioorg. Med. Chem. Lett.	2013	None
CHEMBL403761		0	550.74	2	5.67	67	CCN(CC)C[C@]12Cc3cnn(-c4ccc(F)cc4)c3C=C1CCN(S(=O)(=O)c1ccc(C(C)(C)C)cc1)C2	Ki	'='	1.7	nM	8.77			UO_0000065	15.92	0.31	3.10	15.01	0	CHEMBL950162	Displacement of [3H]dexamethasone from human recombinant GR	B	BAO_0000357	single protein format	Homo sapiens	None	None	None	None				CHEMBL2034	Glucocorticoid receptor	Homo sapiens	SINGLE PROTEIN	CHEMBL1142367	1	Scientific Literature	Bioorg. Med. Chem. Lett.	2008	None
CHEMBL270668		0	511.62	1	4.00	50	COCCOC[C@]12Cc3cnn(-c4ccc(F)cc4)c3C=C1CCN(S(=O)(=O)c1ccc(C)cc1)C2	Ki	'='	0.3	nM	9.52			UO_0000065	18.61	0.36	5.52	12.93	0	CHEMBL950162	Displacement of [3H]dexamethasone from human recombinant GR	B	BAO_0000357	single protein format	Homo sapiens	None	None	None	None				CHEMBL2034	Glucocorticoid receptor	Homo sapiens	SINGLE PROTEIN	CHEMBL1142367	1	Scientific Literature	Bioorg. Med. Chem. Lett.	2008	None
CHEMBL271221		0	523.67	2	5.37	46	CCOC[C@]12Cc3cnn(-c4ccc(F)cc4)c3C=C1CCN(S(=O)(=O)c1ccc(C(C)(C)C)cc1)C2	Ki	'='	0.8	nM	9.10			UO_0000065	17.37	0.34	3.73	14.12	0	CHEMBL950162	Displacement of [3H]dexamethasone from human recombinant GR	B	BAO_0000357	single protein format	Homo sapiens	None	None	None	None				CHEMBL2034	Glucocorticoid receptor	Homo sapiens	SINGLE PROTEIN	CHEMBL1142367	1	Scientific Literature	Bioorg. Med. Chem. Lett.	2008	None
CHEMBL403172		0	453.54	0	3.68	41	COC[C@]12Cc3cnn(-c4ccc(F)cc4)c3C=C1CCN(S(=O)(=O)c1ccccc1)C2	Ki	'='	1.0	nM	9.00			UO_0000065	19.84	0.38	5.32	13.97	0	CHEMBL950162	Displacement of [3H]dexamethasone from human recombinant GR	B	BAO_0000357	single protein format	Homo sapiens	None	None	None	None				CHEMBL2034	Glucocorticoid receptor	Homo sapiens	SINGLE PROTEIN	CHEMBL1142367	1	Scientific Literature	Bioorg. Med. Chem. Lett.	2008	None
CHEMBL271502		0	438.53	0	3.63	34	C[C@]12Cc3cnn(-c4ccc(F)cc4)c3C=C1CCN(S(=O)(=O)c1ccc(N)cc1)C2	Ki	'='	17.0	nM	7.77			UO_0000065	17.72	0.34	4.14	9.57	0	CHEMBL950162	Displacement of [3H]dexamethasone from human recombinant GR	B	BAO_0000357	single protein format	Homo sapiens	None	None	None	None				CHEMBL2034	Glucocorticoid receptor	Homo sapiens	SINGLE PROTEIN	CHEMBL1142367	1	Scientific Literature	Bioorg. Med. Chem. Lett.	2008	None
CHEMBL256383		0	441.50	0	4.19	30	C[C@]12Cc3cnn(-c4ccc(F)cc4)c3C=C1CCN(S(=O)(=O)c1ccccc1F)C2	Ki	'='	34.0	nM	7.47			UO_0000065	16.92	0.33	3.28	13.53	0	CHEMBL950162	Displacement of [3H]dexamethasone from human recombinant GR	B	BAO_0000357	single protein format	Homo sapiens	None	None	None	None				CHEMBL2034	Glucocorticoid receptor	Homo sapiens	SINGLE PROTEIN	CHEMBL1142367	1	Scientific Literature	Bioorg. Med. Chem. Lett.	2008	None
CHEMBL247234		0	437.61	0	4.90	1	CC(C)(C)c1ccc(S(=O)(=O)N2CCC3=CC(=O)CC[C@]3(Cc3ccccc3)C2)cc1	Ki	'='	4.0	nM	8.40			UO_0000065	19.19	0.37	3.50	15.42	0	CHEMBL950162	Displacement of [3H]dexamethasone from human recombinant GR	B	BAO_0000357	single protein format	Homo sapiens	None	None	None	None				CHEMBL2034	Glucocorticoid receptor	Homo sapiens	SINGLE PROTEIN	CHEMBL1142367	1	Scientific Literature	Bioorg. Med. Chem. Lett.	2008	None
CHEMBL388997		0	380.29	0	4.09	16f	CCC1COc2cc3[nH]c(=O)cc(C(F)(F)F)c3cc2N1CC(F)(F)F	Ki	'='	6500.0	nM	5.19			UO_0000065	13.64	0.27	1.10	11.44	0	CHEMBL916640	Displacement of radiolabeled Dexamethasone from human GR	B	BAO_0000357	single protein format	Homo sapiens	None	None	None	None				CHEMBL2034	Glucocorticoid receptor	Homo sapiens	SINGLE PROTEIN	CHEMBL1139861	1	Scientific Literature	J. Med. Chem.	2007	None
CHEMBL230029		0	468.40	0	3.89	2	Cn1c(=O)[nH]c(N2CCC(Cc3ccccc3)CC2)c(Cc2ccccc2Br)c1=O	Ki	'='	33.0	nM	7.48			UO_0000065	15.97	0.34	3.59	12.88	0	CHEMBL890428	Displacement of [3H]dexamethasone from human recombinant GR	B	BAO_0000357	single protein format	Homo sapiens	None	None	None	None				CHEMBL2034	Glucocorticoid receptor	Homo sapiens	SINGLE PROTEIN	CHEMBL1146208	1	Scientific Literature	Bioorg. Med. Chem. Lett.	2007	None
CHEMBL3315056		0	546.60	1	4.42	21	CN(C)C(=O)NC(=O)C(C)(C)[C@@H]1c2ccc(-c3ccc(C(=O)N4CCOCC4)cc3)nc2Oc2c(F)cccc21	Ki	'='	110.5	nM	6.96			UO_0000065	12.73	0.24	2.54	6.88	0	CHEMBL3370677	Binding affinity to glucocorticoid receptor (unknown origin) by fluorescence polarization assay	B	BAO_0000357	single protein format	Homo sapiens	None	None	None	None				CHEMBL2034	Glucocorticoid receptor	Homo sapiens	SINGLE PROTEIN	CHEMBL3351663	1	Scientific Literature	Bioorg. Med. Chem. Lett.	2014	None
CHEMBL2426138		0	471.56	1	5.79	14, enantiomer 2	CC(C)(C(=O)Nc1nncs1)C(c1ccccc1)c1ccc2c(-c3ccc(F)cc3)ncn2c1	Ki	'='	3.0	nM	8.52			UO_0000065	18.07	0.34	2.73	11.81	0	CHEMBL2428100	Binding affinity to glucocorticoid receptor-LBD (unknown origin) by fluorescence polarization assay	B	BAO_0000357	single protein format	Homo sapiens	None	None	None	None				CHEMBL2034	Glucocorticoid receptor	Homo sapiens	SINGLE PROTEIN	CHEMBL2424642	1	Scientific Literature	Bioorg. Med. Chem. Lett.	2013	None
CHEMBL2426138		0	471.56	1	5.79	14, enantiomer 2	CC(C)(C(=O)Nc1nncs1)C(c1ccccc1)c1ccc2c(-c3ccc(F)cc3)ncn2c1	Ki	'='	2.0	nM	8.70			UO_0000065	18.45	0.35	2.91	12.05	0	CHEMBL2428100	Binding affinity to glucocorticoid receptor-LBD (unknown origin) by fluorescence polarization assay	B	BAO_0000357	single protein format	Homo sapiens	None	None	None	None				CHEMBL2034	Glucocorticoid receptor	Homo sapiens	SINGLE PROTEIN	CHEMBL2424642	1	Scientific Literature	Bioorg. Med. Chem. Lett.	2013	None
CHEMBL230247		0	391.47	0	2.71	6	Cn1c(=O)[nH]c(N2CCC(Oc3ccccc3)CC2)c(Cc2ccccc2)c1=O	Ki	'='	78.0	nM	7.11			UO_0000065	18.16	0.33	4.40	10.56	0	CHEMBL890428	Displacement of [3H]dexamethasone from human recombinant GR	B	BAO_0000357	single protein format	Homo sapiens	None	None	None	None				CHEMBL2034	Glucocorticoid receptor	Homo sapiens	SINGLE PROTEIN	CHEMBL1146208	1	Scientific Literature	Bioorg. Med. Chem. Lett.	2007	None
CHEMBL3582123		0	360.46	0	3.94	12i	CC1(C)Nc2c(cc(-c3cccn4cnnc34)c3c2CCC3)C(C)(C)C1=O	Ki	'>'	384.0	nM				UO_0000065					0	CHEMBL3583216	Displacement of [3H]-dexamethasone from cytosolic fraction of human recombinant glucocorticoid receptor by scintillation counting analysis	B	BAO_0000357	single protein format	Homo sapiens	None	None	None	None				CHEMBL2034	Glucocorticoid receptor	Homo sapiens	SINGLE PROTEIN	CHEMBL3580565	1	Scientific Literature	J. Med. Chem.	2015	None
CHEMBL3582115		0	337.47	0	3.94	12a	Cc1cnn(C)c1-c1cc2c(c3c1CCC3)NC(C)(C)C(=O)C2(C)C	Ki	'='	28.0	nM	7.55			UO_0000065	22.38	0.41	3.61	16.10	0	CHEMBL3583216	Displacement of [3H]-dexamethasone from cytosolic fraction of human recombinant glucocorticoid receptor by scintillation counting analysis	B	BAO_0000357	single protein format	Homo sapiens	None	None	None	None				CHEMBL2034	Glucocorticoid receptor	Homo sapiens	SINGLE PROTEIN	CHEMBL3580565	1	Scientific Literature	J. Med. Chem.	2015	None
CHEMBL3582112		0	338.45	0	4.50	3d, QCA-1093	Cc1noc(C)c1-c1cc2c(c3c1CCC3)NC(C)(C)C(=O)C2(C)C	Ki	'='	15.0	nM	7.82			UO_0000065	23.12	0.43	3.32	14.19	0	CHEMBL3583216	Displacement of [3H]-dexamethasone from cytosolic fraction of human recombinant glucocorticoid receptor by scintillation counting analysis	B	BAO_0000357	single protein format	Homo sapiens	None	None	None	None				CHEMBL2034	Glucocorticoid receptor	Homo sapiens	SINGLE PROTEIN	CHEMBL3580565	1	Scientific Literature	J. Med. Chem.	2015	None
CHEMBL227784		0	324.30	0	3.16	12a	O=c1cc(C(F)(F)F)c2cc3c(cc2[nH]1)OCCN3CC1CC1	Ki	'='	8800.0	nM	5.06			UO_0000065	15.59	0.30	1.90	11.15	0	CHEMBL916640	Displacement of radiolabeled Dexamethasone from human GR	B	BAO_0000357	single protein format	Homo sapiens	None	None	None	None				CHEMBL2034	Glucocorticoid receptor	Homo sapiens	SINGLE PROTEIN	CHEMBL1139861	1	Scientific Literature	J. Med. Chem.	2007	None
CHEMBL2426142		0	478.58	1	5.52	19	CC(C)(C(=O)Nc1nncs1)C(c1ccccc1)c1ccc2c(-c3cccc(C#N)c3)ncn2c1	Ki	'='	4.0	nM	8.40			UO_0000065	17.55	0.33	2.88	8.75	0	CHEMBL2428100	Binding affinity to glucocorticoid receptor-LBD (unknown origin) by fluorescence polarization assay	B	BAO_0000357	single protein format	Homo sapiens	None	None	None	None				CHEMBL2034	Glucocorticoid receptor	Homo sapiens	SINGLE PROTEIN	CHEMBL2424642	1	Scientific Literature	Bioorg. Med. Chem. Lett.	2013	None
CHEMBL2426137		0	470.57	1	6.39	13	CC(C)(C(=O)Nc1nccs1)C(c1ccccc1)c1ccc2c(-c3ccc(F)cc3)ncn2c1	Ki	'='	3.0	nM	8.52			UO_0000065	18.11	0.34	2.13	14.37	0	CHEMBL2428100	Binding affinity to glucocorticoid receptor-LBD (unknown origin) by fluorescence polarization assay	B	BAO_0000357	single protein format	Homo sapiens	None	None	None	None				CHEMBL2034	Glucocorticoid receptor	Homo sapiens	SINGLE PROTEIN	CHEMBL2424642	1	Scientific Literature	Bioorg. Med. Chem. Lett.	2013	None
CHEMBL2426125		0	457.59	1	6.49	3d	CC(C)(C)C(=O)NCC(C)(C)[C@@H](c1ccccc1)c1ccc2c(cnn2-c2ccc(F)cc2)c1	Ki	'='	2.0	nM	8.70			UO_0000065	19.01	0.35	2.21	18.54	0	CHEMBL2428109	Binding affinity to glucocorticoid receptor (unknown origin) by fluorescence assay	B	BAO_0000357	single protein format	Homo sapiens	None	None	None	None				CHEMBL2034	Glucocorticoid receptor	Homo sapiens	SINGLE PROTEIN	CHEMBL2424625	1	Scientific Literature	Bioorg. Med. Chem. Lett.	2013	None
CHEMBL3735851		0	539.59	1	4.18	28	N#Cc1cccc(S(=O)(=O)N2CCC3=Cc4c(cnn4-c4ccc(F)cc4)C[C@]3(C(=O)c3ccccn3)C2)c1	Ki	'='	0.14	nM	9.85			UO_0000065	18.26	0.35	5.67	9.04	1	CHEMBL3739124	Binding affinity to human recombinant glucocorticoid receptor by fluorescence polarization assay	B	BAO_0000357	single protein format	Homo sapiens	None	None	None	None				CHEMBL2034	Glucocorticoid receptor	Homo sapiens	SINGLE PROTEIN	CHEMBL3734698	1	Scientific Literature	Bioorg. Med. Chem. Lett.	2015	None
CHEMBL3734774		0	582.58	2	5.33	10	O=C(c1ccccn1)[C@]12Cc3cnn(-c4ccc(F)cc4)c3C=C1CCN(S(=O)(=O)c1ccc(C(F)(F)F)cc1)C2	Ki	'='	0.16	nM	9.80			UO_0000065	16.81	0.33	4.47	11.50	0	CHEMBL3739124	Binding affinity to human recombinant glucocorticoid receptor by fluorescence polarization assay	B	BAO_0000357	single protein format	Homo sapiens	None	None	None	None				CHEMBL2034	Glucocorticoid receptor	Homo sapiens	SINGLE PROTEIN	CHEMBL3734698	1	Scientific Literature	Bioorg. Med. Chem. Lett.	2015	None
CHEMBL2426629		0	485.59	1	6.12	7f	Cc1nnc(NC(=O)C(C)(C)C(c2ccccc2)c2ccc3c(cnn3-c3ccc(F)cc3)c2)s1	Ki	'='	21.0	nM	7.68			UO_0000065	15.81	0.30	1.56	10.56	0	CHEMBL2428212	Binding affinity to glucocorticoid receptor (unknown origin) by fluorescence polarization assay	B	BAO_0000357	single protein format	Homo sapiens	None	None	None	None				CHEMBL2034	Glucocorticoid receptor	Homo sapiens	SINGLE PROTEIN	CHEMBL2424628	1	Scientific Literature	Bioorg. Med. Chem. Lett.	2013	None
CHEMBL2426647		0	454.56	1	5.07	5g	CC(C)(C(=O)Nc1nncs1)C(c1ccccc1)c1ccc2c(cnn2-c2ccccn2)c1	Ki	'='	8.1	nM	8.09			UO_0000065	17.80	0.33	3.02	9.45	0	CHEMBL2428212	Binding affinity to glucocorticoid receptor (unknown origin) by fluorescence polarization assay	B	BAO_0000357	single protein format	Homo sapiens	None	None	None	None				CHEMBL2034	Glucocorticoid receptor	Homo sapiens	SINGLE PROTEIN	CHEMBL2424628	1	Scientific Literature	Bioorg. Med. Chem. Lett.	2013	None
CHEMBL583858		0	406.48	1	5.77	18, diastereomer1	C[C@]12Cn3cnc(-c4ccc(F)cc4)c3C=C1CCC[C@@H]2[C@H](O)c1ccc(F)cc1	Ki	'='	25.0	nM	7.60			UO_0000065	18.70	0.35	1.83	19.98	0	CHEMBL1039873	Displacement of GS-red from human glucocorticoid receptor by fluorescent polarization assay	B	BAO_0000357	single protein format	Homo sapiens	None	None	None	None				CHEMBL2034	Glucocorticoid receptor	Homo sapiens	SINGLE PROTEIN	CHEMBL1156812	1	Scientific Literature	J. Med. Chem.	2010	None
CHEMBL583629		0	352.45	0	4.69	23	C=CC[C@H](O)C1CCCC2=Cc3c(cnn3-c3ccc(F)cc3)C[C@@]21C	Ki	'='	3.9	nM	8.41			UO_0000065	23.86	0.44	3.72	22.10	0	CHEMBL1039873	Displacement of GS-red from human glucocorticoid receptor by fluorescent polarization assay	B	BAO_0000357	single protein format	Homo sapiens	None	None	None	None				CHEMBL2034	Glucocorticoid receptor	Homo sapiens	SINGLE PROTEIN	CHEMBL1156812	1	Scientific Literature	J. Med. Chem.	2010	None
CHEMBL3315050		0	475.52	0	4.52	13	CC(=O)NC(=O)C(C)(C)[C@@H]1c2ccc(-c3ccc(C(=O)N(C)C)cc3)nc2Oc2c(F)cccc21	Ki	'='	69.4	nM	7.16			UO_0000065	15.05	0.28	2.64	8.08	0	CHEMBL3370677	Binding affinity to glucocorticoid receptor (unknown origin) by fluorescence polarization assay	B	BAO_0000357	single protein format	Homo sapiens	None	None	None	None				CHEMBL2034	Glucocorticoid receptor	Homo sapiens	SINGLE PROTEIN	CHEMBL3351663	1	Scientific Literature	Bioorg. Med. Chem. Lett.	2014	None
CHEMBL3315059		0	572.64	2	5.00	24	CC(C)(C(=O)NC(=O)NC1CCC1)[C@@H]1c2ccc(-c3ccc(C(=O)N4CCOCC4)cc3)nc2Oc2c(F)cccc21	Ki	'='	8.7	nM	8.06			UO_0000065	14.08	0.26	3.06	7.34	0	CHEMBL3370677	Binding affinity to glucocorticoid receptor (unknown origin) by fluorescence polarization assay	B	BAO_0000357	single protein format	Homo sapiens	None	None	None	None				CHEMBL2034	Glucocorticoid receptor	Homo sapiens	SINGLE PROTEIN	CHEMBL3351663	1	Scientific Literature	Bioorg. Med. Chem. Lett.	2014	None
CHEMBL2426156		0	481.60	1	7.29	10	CC(C)(C(=O)Nc1nccs1)C(c1ccccc1)c1cc(-c2ccc(F)cc2)c2ncccc2c1	Ki	'='	285.0	nM	6.54			UO_0000065	13.59	0.26	-0.74	11.93	0	CHEMBL2428100	Binding affinity to glucocorticoid receptor-LBD (unknown origin) by fluorescence polarization assay	B	BAO_0000357	single protein format	Homo sapiens	None	None	None	None				CHEMBL2034	Glucocorticoid receptor	Homo sapiens	SINGLE PROTEIN	CHEMBL2424642	1	Scientific Literature	Bioorg. Med. Chem. Lett.	2013	None
CHEMBL2426140		0	453.57	1	5.65	16, enantiomer 1	CC(C)(C(=O)Nc1nncs1)C(c1ccccc1)c1ccn2c(-c3ccccc3)ncc2c1	Ki	'='	5.0	nM	8.30			UO_0000065	18.30	0.34	2.65	11.50	0	CHEMBL2428100	Binding affinity to glucocorticoid receptor-LBD (unknown origin) by fluorescence polarization assay	B	BAO_0000357	single protein format	Homo sapiens	None	None	None	None				CHEMBL2034	Glucocorticoid receptor	Homo sapiens	SINGLE PROTEIN	CHEMBL2424642	1	Scientific Literature	Bioorg. Med. Chem. Lett.	2013	None
CHEMBL2426146		0	488.56	1	6.53	23	CC(C)(C(=O)Nc1nccs1)C(c1ccccc1)c1ccc2c(-c3ccc(F)cc3F)ncn2c1	Ki	'='	2.0	nM	8.70			UO_0000065	17.81	0.34	2.17	14.67	0	CHEMBL2428100	Binding affinity to glucocorticoid receptor-LBD (unknown origin) by fluorescence polarization assay	B	BAO_0000357	single protein format	Homo sapiens	None	None	None	None				CHEMBL2034	Glucocorticoid receptor	Homo sapiens	SINGLE PROTEIN	CHEMBL2424642	1	Scientific Literature	Bioorg. Med. Chem. Lett.	2013	None
CHEMBL3734774		0	582.58	2	5.33	1; CORT125134	O=C(c1ccccn1)[C@]12Cc3cnn(-c4ccc(F)cc4)c3C=C1CCN(S(=O)(=O)c1ccc(C(F)(F)F)cc1)C2	Ki	'='	0.28	nM	9.55			UO_0000065	16.40	0.32	4.22	11.22	0	CHEMBL4051151	Displacement of fluormone GS Red from human glucocorticoid receptor after 4 hrs by fluorescence polarization assay	B	BAO_0000357	single protein format	Homo sapiens	None	None	None	None				CHEMBL2034	Glucocorticoid receptor	Homo sapiens	SINGLE PROTEIN	CHEMBL4049426	1	Scientific Literature	J Med Chem	2017	None
CHEMBL51093		0	418.17	1	5.46	1	C=C1CC[C@@H](Br)C(C)(C)[C@H]1Cc1cc(OC)c(Br)cc1O	Ki	'='	3210.0	nM	5.49			UO_0000065	13.14	0.36	0.03	18.65	0	CHEMBL681743	Binding affinity against human glucocorticoid receptor(hGR).	B	BAO_0000357	single protein format	Homo sapiens	None	None	None	None				CHEMBL2034	Glucocorticoid receptor	Homo sapiens	SINGLE PROTEIN	CHEMBL1129561	1	Scientific Literature	J. Med. Chem.	1996	None
CHEMBL2426148		0	505.02	2	7.05	25	CC(C)(C(=O)Nc1nccs1)C(c1ccccc1)c1ccc2c(-c3ccc(F)c(Cl)c3)ncn2c1	Ki	'='	8.0	nM	8.10			UO_0000065	16.03	0.32	1.05	13.66	0	CHEMBL2428100	Binding affinity to glucocorticoid receptor-LBD (unknown origin) by fluorescence polarization assay	B	BAO_0000357	single protein format	Homo sapiens	None	None	None	None				CHEMBL2034	Glucocorticoid receptor	Homo sapiens	SINGLE PROTEIN	CHEMBL2424642	1	Scientific Literature	Bioorg. Med. Chem. Lett.	2013	None
CHEMBL2426137		0	470.57	1	6.39	13, enantiomer 1	CC(C)(C(=O)Nc1nccs1)C(c1ccccc1)c1ccc2c(-c3ccc(F)cc3)ncn2c1	Ki	'='	4.0	nM	8.40			UO_0000065	17.85	0.34	2.01	14.16	0	CHEMBL2428100	Binding affinity to glucocorticoid receptor-LBD (unknown origin) by fluorescence polarization assay	B	BAO_0000357	single protein format	Homo sapiens	None	None	None	None				CHEMBL2034	Glucocorticoid receptor	Homo sapiens	SINGLE PROTEIN	CHEMBL2424642	1	Scientific Literature	Bioorg. Med. Chem. Lett.	2013	None
CHEMBL2426151		0	387.51	1	5.49	5	CC(C)(C(=O)Nc1nccs1)C(c1ccccc1)c1ccc2ncccc2c1	Ki	'='	85.0	nM	7.07			UO_0000065	18.25	0.34	1.58	12.88	0	CHEMBL2428100	Binding affinity to glucocorticoid receptor-LBD (unknown origin) by fluorescence polarization assay	B	BAO_0000357	single protein format	Homo sapiens	None	None	None	None				CHEMBL2034	Glucocorticoid receptor	Homo sapiens	SINGLE PROTEIN	CHEMBL2424642	1	Scientific Literature	Bioorg. Med. Chem. Lett.	2013	None
CHEMBL3582124		0	370.50	1	5.44	12j	CC1(C)Nc2c(cc(-c3ccnc4ccccc34)c3c2CCC3)C(C)(C)C1=O	Ki	'='	151.0	nM	6.82			UO_0000065	18.41	0.33	1.38	16.24	0	CHEMBL3583216	Displacement of [3H]-dexamethasone from cytosolic fraction of human recombinant glucocorticoid receptor by scintillation counting analysis	B	BAO_0000357	single protein format	Homo sapiens	None	None	None	None				CHEMBL2034	Glucocorticoid receptor	Homo sapiens	SINGLE PROTEIN	CHEMBL3580565	1	Scientific Literature	J. Med. Chem.	2015	None
CHEMBL3582120		0	359.47	0	4.54	12f	CC1(C)Nc2c(cc(-c3cccn4nccc34)c3c2CCC3)C(C)(C)C1=O	Ki	'='	35.0	nM	7.46			UO_0000065	20.74	0.38	2.92	16.07	0	CHEMBL3583216	Displacement of [3H]-dexamethasone from cytosolic fraction of human recombinant glucocorticoid receptor by scintillation counting analysis	B	BAO_0000357	single protein format	Homo sapiens	None	None	None	None				CHEMBL2034	Glucocorticoid receptor	Homo sapiens	SINGLE PROTEIN	CHEMBL3580565	1	Scientific Literature	J. Med. Chem.	2015	None
CHEMBL3315066		0	520.54	1	4.53	34	CC(C)(C(=O)NC(N)=O)[C@@H]1c2ccc(-c3ccc(C(=O)N4CC[C@H](F)C4)cc3)nc2Oc2c(F)cccc21	Ki	'='	1.2	nM	8.92			UO_0000065	17.14	0.32	4.39	7.78	0	CHEMBL3370677	Binding affinity to glucocorticoid receptor (unknown origin) by fluorescence polarization assay	B	BAO_0000357	single protein format	Homo sapiens	None	None	None	None				CHEMBL2034	Glucocorticoid receptor	Homo sapiens	SINGLE PROTEIN	CHEMBL3351663	1	Scientific Literature	Bioorg. Med. Chem. Lett.	2014	None
CHEMBL1089812		0	387.48	1	5.95	12	C#COc1ccc2c(c1OC)-c1ccc3c(c1[C@H](CC=C)O2)C(C)=CC(C)(C)N3	Ki	'='	4.2	nM	8.38			UO_0000065	21.62	0.39	2.43	21.09	0	CHEMBL1106116	Displacement of [3H]DEX from human glucocorticoid receptor	B	BAO_0000357	single protein format	Homo sapiens	None	None	None	None				CHEMBL2034	Glucocorticoid receptor	Homo sapiens	SINGLE PROTEIN	CHEMBL1156190	1	Scientific Literature	J. Med. Chem.	2010	None
CHEMBL1093779		0	418.17	1	5.46	18	C=C1CCC(Br)C(C)(C)[C@@H]1Cc1cc(OC)c(Br)cc1O	Ki	'='	3210.0	nM	5.49			UO_0000065	13.14	0.36	0.03	18.65	0	CHEMBL1106116	Displacement of [3H]DEX from human glucocorticoid receptor	B	BAO_0000357	single protein format	Homo sapiens	None	None	None	None				CHEMBL2034	Glucocorticoid receptor	Homo sapiens	SINGLE PROTEIN	CHEMBL1156190	1	Scientific Literature	J. Med. Chem.	2010	None
CHEMBL3735124		0	528.61	1	4.62	5	Cc1cccc(S(=O)(=O)N2CCC3=Cc4c(cnn4-c4ccc(F)cc4)C[C@]3(C(=O)c3ccccn3)C2)c1	Ki	'='	0.14	nM	9.85			UO_0000065	18.64	0.35	5.23	11.57	0	CHEMBL4051151	Displacement of fluormone GS Red from human glucocorticoid receptor after 4 hrs by fluorescence polarization assay	B	BAO_0000357	single protein format	Homo sapiens	None	None	None	None				CHEMBL2034	Glucocorticoid receptor	Homo sapiens	SINGLE PROTEIN	CHEMBL4049426	1	Scientific Literature	J Med Chem	2017	None
CHEMBL4089006		0	542.64	1	4.93	23	Cc1cccc(S(=O)(=O)N2CCC3=Cc4c(cnn4-c4ccc(F)cc4)C[C@]3(C(=O)c3cccc(C)n3)C2)c1	Ki	'='	0.2	nM	9.70			UO_0000065	17.87	0.34	4.77	11.39	0	CHEMBL4051151	Displacement of fluormone GS Red from human glucocorticoid receptor after 4 hrs by fluorescence polarization assay	B	BAO_0000357	single protein format	Homo sapiens	None	None	None	None				CHEMBL2034	Glucocorticoid receptor	Homo sapiens	SINGLE PROTEIN	CHEMBL4049426	1	Scientific Literature	J Med Chem	2017	None
CHEMBL4073649		0	556.59	1	4.65	9	O=C(c1nccs1)[C@]12Cc3cnn(-c4ccc(F)cc4)c3C=C1CCN(S(=O)(=O)c1ccc(F)c(F)c1)C2	Ki	'='	0.23	nM	9.64			UO_0000065	17.32	0.35	4.99	11.32	0	CHEMBL4051151	Displacement of fluormone GS Red from human glucocorticoid receptor after 4 hrs by fluorescence polarization assay	B	BAO_0000357	single protein format	Homo sapiens	None	None	None	None				CHEMBL2034	Glucocorticoid receptor	Homo sapiens	SINGLE PROTEIN	CHEMBL4049426	1	Scientific Literature	J Med Chem	2017	None
CHEMBL4446086		0	382.44	0	4.16	(S)-14	CC(C)C[C@H]1COc2cc(F)ccc2N1C(=O)c1ccc2c(c1)NC(=O)CC2	Ki	'='	12589.25	nM	4.90			UO_0000065	12.81	0.24	0.74	8.36	0	CHEMBL4423291	Binding affinity to recombinant human GR LBD by fluormone GS red-fluorescence polarization assay	B	BAO_0000357	single protein format	Homo sapiens	None	None	None	None				CHEMBL2034	Glucocorticoid receptor	Homo sapiens	SINGLE PROTEIN	CHEMBL4422622	1	Scientific Literature	J Med Chem	2019	None
CHEMBL4573596		0	460.28	0	2.32	(S)-26	CNC(=O)C[C@H]1COc2cc(Br)ccc2N1C(=O)c1ccc2c(c1)NC(=O)CO2	Ki	'='	125.89	nM	6.90			UO_0000065	14.99	0.32	4.58	7.12	0	CHEMBL4423291	Binding affinity to recombinant human GR LBD by fluormone GS red-fluorescence polarization assay	B	BAO_0000357	single protein format	Homo sapiens	None	None	None	None				CHEMBL2034	Glucocorticoid receptor	Homo sapiens	SINGLE PROTEIN	CHEMBL4422622	1	Scientific Literature	J Med Chem	2019	None
CHEMBL4560632		0	413.41	0	2.09	rac-27	CCNC(=O)CC1COc2cc(F)ccc2N1C(=O)c1ccc2c(c1)NC(=O)CO2	Ki	'>'	15848.93	nM				UO_0000065					0	CHEMBL4423291	Binding affinity to recombinant human GR LBD by fluormone GS red-fluorescence polarization assay	B	BAO_0000357	single protein format	Homo sapiens	None	None	None	None				CHEMBL2034	Glucocorticoid receptor	Homo sapiens	SINGLE PROTEIN	CHEMBL4422622	1	Scientific Literature	J Med Chem	2019	None
CHEMBL4555842		0	455.49	0	2.90	(S)-40	CNC(=O)C[C@H]1COc2cc(F)c(CC(C)C)cc2N1C(=O)c1ccc2c(c1)NC(=O)CO2	Ki	'='	7.943	nM	8.10			UO_0000065	17.78	0.34	5.20	8.35	0	CHEMBL4423291	Binding affinity to recombinant human GR LBD by fluormone GS red-fluorescence polarization assay	B	BAO_0000357	single protein format	Homo sapiens	None	None	None	None				CHEMBL2034	Glucocorticoid receptor	Homo sapiens	SINGLE PROTEIN	CHEMBL4422622	1	Scientific Literature	J Med Chem	2019	None
CHEMBL103	PROGESTERONE	4	314.47	0	4.72	progesterone	CC(=O)[C@H]1CC[C@H]2[C@@H]3CCC4=CC(=O)CC[C@]4(C)[C@H]3CC[C@]12C	Ki	'='	30.5	nM	7.52			UO_0000065	23.90	0.45	2.80	22.01	1	CHEMBL681750	Displacement of Dexamethasone from human glucocorticoid receptor	B	BAO_0000357	single protein format	Homo sapiens	None	None	None	None				CHEMBL2034	Glucocorticoid receptor	Homo sapiens	SINGLE PROTEIN	CHEMBL1131555	1	Scientific Literature	Bioorg. Med. Chem. Lett.	1998	None
CHEMBL415099		0	453.54	0	4.06	32	COc1ccc(S(=O)(=O)N2CCC3=Cc4c(cnn4-c4ccc(F)cc4)C[C@]3(C)C2)cc1	Ki	'='	3.7	nM	8.43			UO_0000065	18.59	0.36	4.37	13.09	0	CHEMBL950162	Displacement of [3H]dexamethasone from human recombinant GR	B	BAO_0000357	single protein format	Homo sapiens	None	None	None	None				CHEMBL2034	Glucocorticoid receptor	Homo sapiens	SINGLE PROTEIN	CHEMBL1142367	1	Scientific Literature	Bioorg. Med. Chem. Lett.	2008	None
CHEMBL270588		0	573.71	2	6.71	6	CC(C)(C)c1ccc(S(=O)(=O)N2CCC3=Cc4c(cnn4-c4ccc(F)cc4)CC3(Cc3ccc(F)cc3)C2)cc1	Ki	'='	1.3	nM	8.89			UO_0000065	15.49	0.30	2.18	16.10	0	CHEMBL950162	Displacement of [3H]dexamethasone from human recombinant GR	B	BAO_0000357	single protein format	Homo sapiens	None	None	None	None				CHEMBL2034	Glucocorticoid receptor	Homo sapiens	SINGLE PROTEIN	CHEMBL1142367	1	Scientific Literature	Bioorg. Med. Chem. Lett.	2008	None
CHEMBL583625		0	403.50	1	5.20	35	C[C@@](O)(c1cccnc1)[C@H]1CCCC2=Cc3c(-c4ccc(F)cc4)ncn3C[C@@]21C	Ki	'='	2.0	nM	8.70			UO_0000065	21.56	0.40	3.50	17.08	0	CHEMBL1039873	Displacement of GS-red from human glucocorticoid receptor by fluorescent polarization assay	B	BAO_0000357	single protein format	Homo sapiens	None	None	None	None				CHEMBL2034	Glucocorticoid receptor	Homo sapiens	SINGLE PROTEIN	CHEMBL1156812	1	Scientific Literature	J. Med. Chem.	2010	None
CHEMBL2426139		0	452.58	1	6.25	15, enantiomer 1	CC(C)(C(=O)Nc1nccs1)C(c1ccccc1)c1ccn2c(-c3ccccc3)ncc2c1	Ki	'='	11.0	nM	7.96			UO_0000065	17.58	0.33	1.71	13.42	0	CHEMBL2428100	Binding affinity to glucocorticoid receptor-LBD (unknown origin) by fluorescence polarization assay	B	BAO_0000357	single protein format	Homo sapiens	None	None	None	None				CHEMBL2034	Glucocorticoid receptor	Homo sapiens	SINGLE PROTEIN	CHEMBL2424642	1	Scientific Literature	Bioorg. Med. Chem. Lett.	2013	None
CHEMBL78646		0	304.39	0	4.11	1Rb	O=C1C=C2CCc3cc(O)ccc3[C@]2(Cc2ccccc2)CC1	Ki	'='	157.0	nM	6.80			UO_0000065	22.35	0.40	2.69	18.24	0	CHEMBL681747	Displacement of 10 nM [3H]dexamethasone from human Glucocorticoid receptor	B	BAO_0000357	single protein format	Homo sapiens	None	None	None	None				CHEMBL2034	Glucocorticoid receptor	Homo sapiens	SINGLE PROTEIN	CHEMBL1135457	1	Scientific Literature	J. Med. Chem.	2002	None
CHEMBL1276308	MIFEPRISTONE	4	429.60	1	5.41	1, mifepristone	CC#C[C@]1(O)CC[C@H]2[C@@H]3CCC4=CC(=O)CCC4=C3[C@@H](c3ccc(N(C)C)cc3)C[C@@]21C	Ki	'='	1.1	nM	8.96			UO_0000065	20.85	0.38	3.55	22.10	0	CHEMBL906013	Displacement of radiolabeled Dexamethasone from human GR	B	BAO_0000357	single protein format	Homo sapiens	None	None	None	None				CHEMBL2034	Glucocorticoid receptor	Homo sapiens	SINGLE PROTEIN	CHEMBL1143774	1	Scientific Literature	Bioorg. Med. Chem. Lett.	2007	None
CHEMBL389545		0	549.71	2	6.68	17	CC#C[C@]1(O)CC[C@H]2[C@@H]3CCC4=CC(=O)CCC4=C3[C@@H](c3ccc(N(C)Cc4cccc(C(=O)O)c4)cc3)C[C@@]21C	Ki	'='	3.0	nM	8.52			UO_0000065	15.50	0.28	1.84	10.95	0	CHEMBL906013	Displacement of radiolabeled Dexamethasone from human GR	B	BAO_0000357	single protein format	Homo sapiens	None	None	None	None				CHEMBL2034	Glucocorticoid receptor	Homo sapiens	SINGLE PROTEIN	CHEMBL1143774	1	Scientific Literature	Bioorg. Med. Chem. Lett.	2007	None
CHEMBL116221		0	369.89	1	6.43	28	CCCOC1Oc2ccc(Cl)cc2-c2ccc3c(c21)C(C)=CC(C)(C)N3	Ki	'='	260.0	nM	6.58			UO_0000065	17.80	0.35	0.16	21.60	0	CHEMBL681750	Displacement of Dexamethasone from human glucocorticoid receptor	B	BAO_0000357	single protein format	Homo sapiens	None	None	None	None				CHEMBL2034	Glucocorticoid receptor	Homo sapiens	SINGLE PROTEIN	CHEMBL1131555	1	Scientific Literature	Bioorg. Med. Chem. Lett.	1998	None
CHEMBL440227		0	563.74	2	6.60	14	CC#C[C@]1(O)CC[C@H]2[C@@H]3CCC4=CC(=O)CCC4=C3[C@@H](c3ccc(N(C)Cc4ccc(CC(=O)O)cc4)cc3)C[C@@]21C	Ki	'='	1.8	nM	8.74			UO_0000065	15.51	0.28	2.14	11.23	0	CHEMBL906013	Displacement of radiolabeled Dexamethasone from human GR	B	BAO_0000357	single protein format	Homo sapiens	None	None	None	None				CHEMBL2034	Glucocorticoid receptor	Homo sapiens	SINGLE PROTEIN	CHEMBL1143774	1	Scientific Literature	Bioorg. Med. Chem. Lett.	2007	None
CHEMBL97206		0	459.61	1	7.15	13	COc1cccc2c1-c1ccc3c(c1C(c1cccc(OCSC)c1)O2)C(C)=CC(C)(C)N3	Ki	'='	4.0	nM	8.40			UO_0000065	18.27	0.35	1.25	21.14	1	CHEMBL680190	Binding affinity for glucocorticoid receptor	B	BAO_0000357	single protein format	Homo sapiens	None	None	None	None				CHEMBL2034	Glucocorticoid receptor	Homo sapiens	SINGLE PROTEIN	CHEMBL1134574	1	Scientific Literature	J. Med. Chem.	2001	None
CHEMBL3735564		0	549.03	1	4.96	25	O=C(c1ccccn1)[C@]12Cc3cnn(-c4ccc(F)cc4)c3C=C1CCN(S(=O)(=O)c1cccc(Cl)c1)C2	Ki	'='	0.25	nM	9.60			UO_0000065	17.49	0.35	4.64	11.28	0	CHEMBL3739124	Binding affinity to human recombinant glucocorticoid receptor by fluorescence polarization assay	B	BAO_0000357	single protein format	Homo sapiens	None	None	None	None				CHEMBL2034	Glucocorticoid receptor	Homo sapiens	SINGLE PROTEIN	CHEMBL3734698	1	Scientific Literature	Bioorg. Med. Chem. Lett.	2015	None
CHEMBL3736390		0	571.55	2	5.53	16	O=C(c1ccco1)[C@]12Cc3cnn(-c4ccc(F)cc4)c3C=C1CCN(S(=O)(=O)c1ccc(C(F)(F)F)cc1)C2	Ki	'='	0.17	nM	9.77			UO_0000065	17.09	0.33	4.24	11.44	0	CHEMBL3739124	Binding affinity to human recombinant glucocorticoid receptor by fluorescence polarization assay	B	BAO_0000357	single protein format	Homo sapiens	None	None	None	None				CHEMBL2034	Glucocorticoid receptor	Homo sapiens	SINGLE PROTEIN	CHEMBL3734698	1	Scientific Literature	Bioorg. Med. Chem. Lett.	2015	None
CHEMBL3735209		0	588.61	2	5.39	13	O=C(c1nccs1)[C@]12Cc3cnn(-c4ccc(F)cc4)c3C=C1CCN(S(=O)(=O)c1ccc(C(F)(F)F)cc1)C2	Ki	'='	0.23	nM	9.64			UO_0000065	16.37	0.33	4.25	11.32	0	CHEMBL3739124	Binding affinity to human recombinant glucocorticoid receptor by fluorescence polarization assay	B	BAO_0000357	single protein format	Homo sapiens	None	None	None	None				CHEMBL2034	Glucocorticoid receptor	Homo sapiens	SINGLE PROTEIN	CHEMBL3734698	1	Scientific Literature	Bioorg. Med. Chem. Lett.	2015	None
CHEMBL270838		0	564.73	1	4.66	78	CC(C)(C)c1ccc(S(=O)(=O)N2CCC3=Cc4c(cnn4-c4ccc(F)cc4)C[C@]3(CN3CCOCC3)C2)cc1	Ki	'='	0.9	nM	9.05			UO_0000065	16.02	0.31	4.39	13.37	0	CHEMBL950162	Displacement of [3H]dexamethasone from human recombinant GR	B	BAO_0000357	single protein format	Homo sapiens	None	None	None	None				CHEMBL2034	Glucocorticoid receptor	Homo sapiens	SINGLE PROTEIN	CHEMBL1142367	1	Scientific Literature	Bioorg. Med. Chem. Lett.	2008	None
CHEMBL2426114		0	451.57	0	4.87	4a	CC(C)(CNS(C)(=O)=O)[C@@H](c1ccccc1)c1ccc2c(cnn2-c2ccc(F)cc2)c1	Ki	'='	0.53	nM	9.28			UO_0000065	20.54	0.40	4.41	14.50	0	CHEMBL2428109	Binding affinity to glucocorticoid receptor (unknown origin) by fluorescence assay	B	BAO_0000357	single protein format	Homo sapiens	None	None	None	None				CHEMBL2034	Glucocorticoid receptor	Homo sapiens	SINGLE PROTEIN	CHEMBL2424625	1	Scientific Literature	Bioorg. Med. Chem. Lett.	2013	None
CHEMBL2426111		0	478.53	1	6.18	3k	CC(C)C[C@@H](c1ccc2c(cnn2-c2ccc(F)cc2)c1)C(C)(C)CNC(=O)NCC(F)(F)F	Ki	'='	1.42	nM	8.85			UO_0000065	18.49	0.36	2.67	15.01	0	CHEMBL2428109	Binding affinity to glucocorticoid receptor (unknown origin) by fluorescence assay	B	BAO_0000357	single protein format	Homo sapiens	None	None	None	None				CHEMBL2034	Glucocorticoid receptor	Homo sapiens	SINGLE PROTEIN	CHEMBL2424625	1	Scientific Literature	Bioorg. Med. Chem. Lett.	2013	None
CHEMBL2426127		0	491.61	1	6.68	3f	CC(C)(CNC(=O)Cc1ccccc1)[C@@H](c1ccccc1)c1ccc2c(cnn2-c2ccc(F)cc2)c1	Ki						Not Determined						0	CHEMBL2428109	Binding affinity to glucocorticoid receptor (unknown origin) by fluorescence assay	B	BAO_0000357	single protein format	Homo sapiens	None	None	None	None				CHEMBL2034	Glucocorticoid receptor	Homo sapiens	SINGLE PROTEIN	CHEMBL2424625	1	Scientific Literature	Bioorg. Med. Chem. Lett.	2013	None
CHEMBL2426123		0	469.48	1	6.00	3b	CC(C)(CNC(=O)C(F)(F)F)[C@@H](c1ccccc1)c1ccc2c(cnn2-c2ccc(F)cc2)c1	Ki	'='	1.74	nM	8.76			UO_0000065	18.66	0.35	2.76	18.67	0	CHEMBL2428109	Binding affinity to glucocorticoid receptor (unknown origin) by fluorescence assay	B	BAO_0000357	single protein format	Homo sapiens	None	None	None	None				CHEMBL2034	Glucocorticoid receptor	Homo sapiens	SINGLE PROTEIN	CHEMBL2424625	1	Scientific Literature	Bioorg. Med. Chem. Lett.	2013	None
CHEMBL2426155		0	376.49	0	4.59	9	CC(C)(C(=O)Nc1nccs1)C(c1ccccc1)c1ccn2cncc2c1	Ki	'='	18.0	nM	7.75			UO_0000065	20.57	0.39	3.15	13.06	0	CHEMBL2428100	Binding affinity to glucocorticoid receptor-LBD (unknown origin) by fluorescence polarization assay	B	BAO_0000357	single protein format	Homo sapiens	None	None	None	None				CHEMBL2034	Glucocorticoid receptor	Homo sapiens	SINGLE PROTEIN	CHEMBL2424642	1	Scientific Literature	Bioorg. Med. Chem. Lett.	2013	None
CHEMBL396020		0	391.47	0	3.05	32	COc1cccc(C2CCN(c3[nH]c(=O)[nH]c(=O)c3Cc3ccccc3)CC2)c1	Ki	'='	9.2	nM	8.04			UO_0000065	20.53	0.38	4.99	10.28	0	CHEMBL890428	Displacement of [3H]dexamethasone from human recombinant GR	B	BAO_0000357	single protein format	Homo sapiens	None	None	None	None				CHEMBL2034	Glucocorticoid receptor	Homo sapiens	SINGLE PROTEIN	CHEMBL1146208	1	Scientific Literature	Bioorg. Med. Chem. Lett.	2007	None
CHEMBL438503		0	376.46	0	1.99	10	Cn1c(=O)[nH]c(N2CCN(c3ccccc3)CC2)c(Cc2ccccc2)c1=O	Ki	'='	470.0	nM	6.33			UO_0000065	16.81	0.31	4.34	10.32	0	CHEMBL890428	Displacement of [3H]dexamethasone from human recombinant GR	B	BAO_0000357	single protein format	Homo sapiens	None	None	None	None				CHEMBL2034	Glucocorticoid receptor	Homo sapiens	SINGLE PROTEIN	CHEMBL1146208	1	Scientific Literature	Bioorg. Med. Chem. Lett.	2007	None
CHEMBL2426140		0	453.57	1	5.65	16	CC(C)(C(=O)Nc1nncs1)C(c1ccccc1)c1ccn2c(-c3ccccc3)ncc2c1	Ki	'='	3.0	nM	8.52			UO_0000065	18.79	0.35	2.87	11.81	0	CHEMBL2428100	Binding affinity to glucocorticoid receptor-LBD (unknown origin) by fluorescence polarization assay	B	BAO_0000357	single protein format	Homo sapiens	None	None	None	None				CHEMBL2034	Glucocorticoid receptor	Homo sapiens	SINGLE PROTEIN	CHEMBL2424642	1	Scientific Literature	Bioorg. Med. Chem. Lett.	2013	None
CHEMBL2426652		0	483.60	1	5.68	5k	COc1ccc(-n2ncc3cc(C(c4ccccc4)C(C)(C)C(=O)Nc4nncs4)ccc32)cc1	Ki	'='	8.8	nM	8.06			UO_0000065	16.66	0.31	2.38	9.83	0	CHEMBL2428212	Binding affinity to glucocorticoid receptor (unknown origin) by fluorescence polarization assay	B	BAO_0000357	single protein format	Homo sapiens	None	None	None	None				CHEMBL2034	Glucocorticoid receptor	Homo sapiens	SINGLE PROTEIN	CHEMBL2424628	1	Scientific Literature	Bioorg. Med. Chem. Lett.	2013	None
CHEMBL3582109		0	298.39	0	4.01	3a	Cc1noc(C)c1-c1ccc2c(c1)C(C)(C)C(=O)C(C)(C)N2	Ki	'='	16.0	nM	7.80			UO_0000065	26.13	0.48	3.79	14.14	0	CHEMBL3583216	Displacement of [3H]-dexamethasone from cytosolic fraction of human recombinant glucocorticoid receptor by scintillation counting analysis	B	BAO_0000357	single protein format	Homo sapiens	None	None	None	None				CHEMBL2034	Glucocorticoid receptor	Homo sapiens	SINGLE PROTEIN	CHEMBL3580565	1	Scientific Literature	J. Med. Chem.	2015	None
CHEMBL569543		0	444.58	1	6.84	15, diastereomer2	CC12Cn3cnc(-c4ccc(F)cc4)c3C=C1CCCC2C(O)c1csc2ccccc12	Ki	'='	7.0	nM	8.15			UO_0000065	18.34	0.35	1.31	21.43	0	CHEMBL1039873	Displacement of GS-red from human glucocorticoid receptor by fluorescent polarization assay	B	BAO_0000357	single protein format	Homo sapiens	None	None	None	None				CHEMBL2034	Glucocorticoid receptor	Homo sapiens	SINGLE PROTEIN	CHEMBL1156812	1	Scientific Literature	J. Med. Chem.	2010	None
CHEMBL1090477		0	464.61	0	4.99	4	CC#C[C@@]1(O)CC[C@@]2(Cc3ccccc3)c3ccc(C(=O)NCc4ccncc4)cc3CC[C@@H]2C1	Ki	'='	2.0	nM	8.70			UO_0000065	18.72	0.34	3.71	13.98	0	CHEMBL1106116	Displacement of [3H]DEX from human glucocorticoid receptor	B	BAO_0000357	single protein format	Homo sapiens	None	None	None	None				CHEMBL2034	Glucocorticoid receptor	Homo sapiens	SINGLE PROTEIN	CHEMBL1156190	1	Scientific Literature	J. Med. Chem.	2010	None
CHEMBL1092578		0	362.47	0	1.78	13	C[C@]12C[C@H](O)[C@H]3C(CCC4=CC(=O)CC[C@@]43C)[C@@H]1CC[C@]2(O)C(=O)CO	Ki	'='	30.0	nM	7.52			UO_0000065	20.75	0.40	5.74	7.93	0	CHEMBL1106116	Displacement of [3H]DEX from human glucocorticoid receptor	B	BAO_0000357	single protein format	Homo sapiens	None	None	None	None				CHEMBL2034	Glucocorticoid receptor	Homo sapiens	SINGLE PROTEIN	CHEMBL1156190	1	Scientific Literature	J. Med. Chem.	2010	None
CHEMBL4474698		0	429.86	0	2.52	(S)-32	CNC(=O)C[C@H]1COc2cc(Cl)cc(C)c2N1C(=O)c1ccc2c(c1)NC(=O)CO2	Ki	'>'	12589.25	nM				UO_0000065					0	CHEMBL4423291	Binding affinity to recombinant human GR LBD by fluormone GS red-fluorescence polarization assay	B	BAO_0000357	single protein format	Homo sapiens	None	None	None	None				CHEMBL2034	Glucocorticoid receptor	Homo sapiens	SINGLE PROTEIN	CHEMBL4422622	1	Scientific Literature	J Med Chem	2019	None
CHEMBL1095097	EPLERENONE	4	414.50	0	3.12	Eplerenone	COC(=O)[C@@H]1CC2=CC(=O)CC[C@]2(C)[C@@]23O[C@@H]2C[C@@]2(C)[C@@H](CC[C@@]24CCC(=O)O4)[C@H]13	Ki	'='	3162.28	nM	5.50			UO_0000065	13.27	0.25	2.38	6.69	0	CHEMBL4423291	Binding affinity to recombinant human GR LBD by fluormone GS red-fluorescence polarization assay	B	BAO_0000357	single protein format	Homo sapiens	None	None	None	None				CHEMBL2034	Glucocorticoid receptor	Homo sapiens	SINGLE PROTEIN	CHEMBL4422622	1	Scientific Literature	J Med Chem	2019	None
CHEMBL4081121		0	542.64	1	4.93	21	Cc1cccc(S(=O)(=O)N2CCC3=Cc4c(cnn4-c4ccc(F)cc4)C[C@]3(C(=O)c3cc(C)ccn3)C2)c1	Ki	'='	0.08	nM	10.10			UO_0000065	18.61	0.35	5.17	11.86	0	CHEMBL4051151	Displacement of fluormone GS Red from human glucocorticoid receptor after 4 hrs by fluorescence polarization assay	B	BAO_0000357	single protein format	Homo sapiens	None	None	None	None				CHEMBL2034	Glucocorticoid receptor	Homo sapiens	SINGLE PROTEIN	CHEMBL4049426	1	Scientific Literature	J Med Chem	2017	None
CHEMBL4105376		0	542.64	1	4.93	22	Cc1ccc(C(=O)[C@]23Cc4cnn(-c5ccc(F)cc5)c4C=C2CCN(S(=O)(=O)c2cccc(C)c2)C3)nc1	Ki	'='	0.14	nM	9.85			UO_0000065	18.16	0.35	4.92	11.57	0	CHEMBL4051151	Displacement of fluormone GS Red from human glucocorticoid receptor after 4 hrs by fluorescence polarization assay	B	BAO_0000357	single protein format	Homo sapiens	None	None	None	None				CHEMBL2034	Glucocorticoid receptor	Homo sapiens	SINGLE PROTEIN	CHEMBL4049426	1	Scientific Literature	J Med Chem	2017	None
CHEMBL4069516		0	570.62	1	4.96	39	Cc1cnc(C(=O)[C@]23Cc4cnn(-c5ccc(F)cc5)c4C=C2CCN(S(=O)(=O)c2ccc(F)c(F)c2)C3)s1	Ki	'='	1.3	nM	8.89			UO_0000065	15.57	0.31	3.93	10.43	0	CHEMBL4051151	Displacement of fluormone GS Red from human glucocorticoid receptor after 4 hrs by fluorescence polarization assay	B	BAO_0000357	single protein format	Homo sapiens	None	None	None	None				CHEMBL2034	Glucocorticoid receptor	Homo sapiens	SINGLE PROTEIN	CHEMBL4049426	1	Scientific Literature	J Med Chem	2017	None
CHEMBL3582116		0	337.47	0	3.94	12b	Cc1ncn(C)c1-c1cc2c(c3c1CCC3)NC(C)(C)C(=O)C2(C)C	Ki	'='	69.0	nM	7.16			UO_0000065	21.22	0.39	3.22	15.26	0	CHEMBL3583216	Displacement of [3H]-dexamethasone from cytosolic fraction of human recombinant glucocorticoid receptor by scintillation counting analysis	B	BAO_0000357	single protein format	Homo sapiens	None	None	None	None				CHEMBL2034	Glucocorticoid receptor	Homo sapiens	SINGLE PROTEIN	CHEMBL3580565	1	Scientific Literature	J. Med. Chem.	2015	None
CHEMBL2426121		0	451.57	0	4.87	4h	CCS(=O)(=O)NCC(C)[C@@H](c1ccccc1)c1ccc2c(cnn2-c2ccc(F)cc2)c1	Ki	'='	0.87	nM	9.06			UO_0000065	20.06	0.39	4.19	14.16	0	CHEMBL2428109	Binding affinity to glucocorticoid receptor (unknown origin) by fluorescence assay	B	BAO_0000357	single protein format	Homo sapiens	None	None	None	None				CHEMBL2034	Glucocorticoid receptor	Homo sapiens	SINGLE PROTEIN	CHEMBL2424625	1	Scientific Literature	Bioorg. Med. Chem. Lett.	2013	None
CHEMBL2426112		0	472.61	1	6.42	3l	CC(C)(C)NC(=O)NCC(C)(C)[C@@H](c1ccccc1)c1ccc2c(cnn2-c2ccc(F)cc2)c1	Ki	'='	5.14	nM	8.29			UO_0000065	17.54	0.32	1.87	14.06	0	CHEMBL2428109	Binding affinity to glucocorticoid receptor (unknown origin) by fluorescence assay	B	BAO_0000357	single protein format	Homo sapiens	None	None	None	None				CHEMBL2034	Glucocorticoid receptor	Homo sapiens	SINGLE PROTEIN	CHEMBL2424625	1	Scientific Literature	Bioorg. Med. Chem. Lett.	2013	None
CHEMBL2426128		0	463.52	1	6.39	3g	CC(C)C[C@@H](c1ccc2c(cnn2-c2ccc(F)cc2)c1)C(C)(C)CNC(=O)CC(F)(F)F	Ki	'='	1.3	nM	8.89			UO_0000065	19.17	0.37	2.50	18.94	0	CHEMBL2428109	Binding affinity to glucocorticoid receptor (unknown origin) by fluorescence assay	B	BAO_0000357	single protein format	Homo sapiens	None	None	None	None				CHEMBL2034	Glucocorticoid receptor	Homo sapiens	SINGLE PROTEIN	CHEMBL2424625	1	Scientific Literature	Bioorg. Med. Chem. Lett.	2013	None
CHEMBL2426126		0	471.62	1	6.88	3e	CC(C)(C)CC(=O)NCC(C)(C)[C@@H](c1ccccc1)c1ccc2c(cnn2-c2ccc(F)cc2)c1	Ki	'='	1.9	nM	8.72			UO_0000065	18.49	0.34	1.84	18.59	0	CHEMBL2428109	Binding affinity to glucocorticoid receptor (unknown origin) by fluorescence assay	B	BAO_0000357	single protein format	Homo sapiens	None	None	None	None				CHEMBL2034	Glucocorticoid receptor	Homo sapiens	SINGLE PROTEIN	CHEMBL2424625	1	Scientific Literature	Bioorg. Med. Chem. Lett.	2013	None
CHEMBL112987		0	367.92	1	7.24	18	CCCCC1Oc2ccc(Cl)cc2-c2ccc3c(c21)C(C)=CC(C)(C)N3	Ki	'='	394.0	nM	6.41			UO_0000065	17.41	0.34	-0.84	30.12	0	CHEMBL681750	Displacement of Dexamethasone from human glucocorticoid receptor	B	BAO_0000357	single protein format	Homo sapiens	None	None	None	None				CHEMBL2034	Glucocorticoid receptor	Homo sapiens	SINGLE PROTEIN	CHEMBL1131555	1	Scientific Literature	Bioorg. Med. Chem. Lett.	1998	None
CHEMBL3315054		0	543.60	1	4.68	17	CC(C)(C(=O)NC(=O)C1CC1)[C@@H]1c2ccc(-c3ccc(C(=O)N4CCOCC4)cc3)nc2Oc2c(F)cccc21	Ki	'='	8.5	nM	8.07			UO_0000065	14.85	0.28	3.39	8.25	0	CHEMBL3370677	Binding affinity to glucocorticoid receptor (unknown origin) by fluorescence polarization assay	B	BAO_0000357	single protein format	Homo sapiens	None	None	None	None				CHEMBL2034	Glucocorticoid receptor	Homo sapiens	SINGLE PROTEIN	CHEMBL3351663	1	Scientific Literature	Bioorg. Med. Chem. Lett.	2014	None
CHEMBL409835		0	506.65	1	4.52	75	O=S(=O)(c1ccccc1)N1CCC2=Cc3c(cnn3-c3ccc(F)cc3)C[C@]2(CN2CCCCC2)C1	Ki	'='	0.8	nM	9.10			UO_0000065	17.96	0.35	4.58	15.57	0	CHEMBL950162	Displacement of [3H]dexamethasone from human recombinant GR	B	BAO_0000357	single protein format	Homo sapiens	None	None	None	None				CHEMBL2034	Glucocorticoid receptor	Homo sapiens	SINGLE PROTEIN	CHEMBL1142367	1	Scientific Literature	Bioorg. Med. Chem. Lett.	2008	None
CHEMBL256894		0	492.62	0	4.13	72	O=S(=O)(c1ccccc1)N1CCC2=Cc3c(cnn3-c3ccc(F)cc3)C[C@]2(CN2CCCC2)C1	Ki	'='	1.5	nM	8.82			UO_0000065	17.91	0.34	4.69	15.10	0	CHEMBL950162	Displacement of [3H]dexamethasone from human recombinant GR	B	BAO_0000357	single protein format	Homo sapiens	None	None	None	None				CHEMBL2034	Glucocorticoid receptor	Homo sapiens	SINGLE PROTEIN	CHEMBL1142367	1	Scientific Literature	Bioorg. Med. Chem. Lett.	2008	None
CHEMBL3735376		0	532.57	1	4.45	22	O=C(c1ccccn1)[C@]12Cc3cnn(-c4ccc(F)cc4)c3C=C1CCN(S(=O)(=O)c1ccc(F)cc1)C2	Ki	'='	0.13	nM	9.89			UO_0000065	18.56	0.36	5.44	11.61	0	CHEMBL3739124	Binding affinity to human recombinant glucocorticoid receptor by fluorescence polarization assay	B	BAO_0000357	single protein format	Homo sapiens	None	None	None	None				CHEMBL2034	Glucocorticoid receptor	Homo sapiens	SINGLE PROTEIN	CHEMBL3734698	1	Scientific Literature	Bioorg. Med. Chem. Lett.	2015	None
CHEMBL3735203		0	583.47	2	5.62	33	O=C(c1ccccn1)[C@]12Cc3cnn(-c4ccc(F)cc4)c3C=C1CCN(S(=O)(=O)c1ccc(Cl)c(Cl)c1)C2	Ki	'='	0.64	nM	9.19			UO_0000065	15.76	0.32	3.57	10.80	0	CHEMBL3739124	Binding affinity to human recombinant glucocorticoid receptor by fluorescence polarization assay	B	BAO_0000357	single protein format	Homo sapiens	None	None	None	None				CHEMBL2034	Glucocorticoid receptor	Homo sapiens	SINGLE PROTEIN	CHEMBL3734698	1	Scientific Literature	Bioorg. Med. Chem. Lett.	2015	None
CHEMBL3735124		0	528.61	1	4.62	24	Cc1cccc(S(=O)(=O)N2CCC3=Cc4c(cnn4-c4ccc(F)cc4)C[C@]3(C(=O)c3ccccn3)C2)c1	Ki	'='	0.14	nM	9.85			UO_0000065	18.64	0.35	5.23	11.57	1	CHEMBL3739124	Binding affinity to human recombinant glucocorticoid receptor by fluorescence polarization assay	B	BAO_0000357	single protein format	Homo sapiens	None	None	None	None				CHEMBL2034	Glucocorticoid receptor	Homo sapiens	SINGLE PROTEIN	CHEMBL3734698	1	Scientific Literature	Bioorg. Med. Chem. Lett.	2015	None
CHEMBL3735251		0	588.61	2	5.39	21	O=C(c1cncs1)[C@]12Cc3cnn(-c4ccc(F)cc4)c3C=C1CCN(S(=O)(=O)c1ccc(C(F)(F)F)cc1)C2	Ki	'='	0.33	nM	9.48			UO_0000065	16.11	0.32	4.09	11.13	0	CHEMBL3739124	Binding affinity to human recombinant glucocorticoid receptor by fluorescence polarization assay	B	BAO_0000357	single protein format	Homo sapiens	None	None	None	None				CHEMBL2034	Glucocorticoid receptor	Homo sapiens	SINGLE PROTEIN	CHEMBL3734698	1	Scientific Literature	Bioorg. Med. Chem. Lett.	2015	None
CHEMBL3736457		0	572.54	1	4.92	15	O=C(c1cocn1)[C@]12Cc3cnn(-c4ccc(F)cc4)c3C=C1CCN(S(=O)(=O)c1ccc(C(F)(F)F)cc1)C2	Ki	'='	0.16	nM	9.80			UO_0000065	17.11	0.33	4.88	9.97	0	CHEMBL3739124	Binding affinity to human recombinant glucocorticoid receptor by fluorescence polarization assay	B	BAO_0000357	single protein format	Homo sapiens	None	None	None	None				CHEMBL2034	Glucocorticoid receptor	Homo sapiens	SINGLE PROTEIN	CHEMBL3734698	1	Scientific Literature	Bioorg. Med. Chem. Lett.	2015	None
CHEMBL3736358		0	582.58	2	5.33	23	O=C(c1ccccn1)[C@]12Cc3cnn(-c4ccc(F)cc4)c3C=C1CCN(S(=O)(=O)c1cccc(C(F)(F)F)c1)C2	Ki	'='	0.1	nM	10.00			UO_0000065	17.17	0.33	4.67	11.74	1	CHEMBL3739124	Binding affinity to human recombinant glucocorticoid receptor by fluorescence polarization assay	B	BAO_0000357	single protein format	Homo sapiens	None	None	None	None				CHEMBL2034	Glucocorticoid receptor	Homo sapiens	SINGLE PROTEIN	CHEMBL3734698	1	Scientific Literature	Bioorg. Med. Chem. Lett.	2015	None
CHEMBL3736175		0	587.62	2	6.00	17	O=C(c1cccs1)[C@]12Cc3cnn(-c4ccc(F)cc4)c3C=C1CCN(S(=O)(=O)c1ccc(C(F)(F)F)cc1)C2	Ki	'='	0.41	nM	9.39			UO_0000065	15.97	0.32	3.39	12.99	0	CHEMBL3739124	Binding affinity to human recombinant glucocorticoid receptor by fluorescence polarization assay	B	BAO_0000357	single protein format	Homo sapiens	None	None	None	None				CHEMBL2034	Glucocorticoid receptor	Homo sapiens	SINGLE PROTEIN	CHEMBL3734698	1	Scientific Literature	Bioorg. Med. Chem. Lett.	2015	None
CHEMBL3315067		0	503.53	1	3.98	35	CC(C)(C(=O)NC(N)=O)[C@@H]1c2ccc(-c3ccc(C(=O)N4CCCC4)nc3)nc2Oc2c(F)cccc21	Ki	'='	2.0	nM	8.70			UO_0000065	17.28	0.32	4.72	6.82	0	CHEMBL3370677	Binding affinity to glucocorticoid receptor (unknown origin) by fluorescence polarization assay	B	BAO_0000357	single protein format	Homo sapiens	None	None	None	None				CHEMBL2034	Glucocorticoid receptor	Homo sapiens	SINGLE PROTEIN	CHEMBL3351663	1	Scientific Literature	Bioorg. Med. Chem. Lett.	2014	None
CHEMBL3315065		0	484.56	0	4.44	33	CC(C)(C(=O)NC(N)=O)[C@H]1c2ccccc2Oc2nc(-c3ccc(C(=O)N4CCCC4)cc3)ccc21	Ki	'='	1.9	nM	8.72			UO_0000065	18.00	0.33	4.28	7.61	0	CHEMBL3370677	Binding affinity to glucocorticoid receptor (unknown origin) by fluorescence polarization assay	B	BAO_0000357	single protein format	Homo sapiens	None	None	None	None				CHEMBL2034	Glucocorticoid receptor	Homo sapiens	SINGLE PROTEIN	CHEMBL3351663	1	Scientific Literature	Bioorg. Med. Chem. Lett.	2014	None
CHEMBL4475012		0	385.35	0	1.44	(S)-28	NC(=O)C[C@H]1COc2cc(F)ccc2N1C(=O)c1ccc2c(c1)NC(=O)CO2	Ki	'='	630.96	nM	6.20			UO_0000065	16.09	0.30	4.76	5.59	0	CHEMBL4423291	Binding affinity to recombinant human GR LBD by fluormone GS red-fluorescence polarization assay	B	BAO_0000357	single protein format	Homo sapiens	None	None	None	None				CHEMBL2034	Glucocorticoid receptor	Homo sapiens	SINGLE PROTEIN	CHEMBL4422622	1	Scientific Literature	J Med Chem	2019	None
CHEMBL271220	CORT 108297	1	535.56	2	5.09	CORT108297	CCOC[C@]12Cc3cnn(-c4ccc(F)cc4)c3C=C1CCN(S(=O)(=O)c1ccc(C(F)(F)F)cc1)C2	Ki	'='	6.8	nM	8.17			UO_0000065	15.25	0.30	3.08	12.68	0	CHEMBL3737653	Binding affinity to glucocorticoid receptor (unknown origin) by reporter gene assay	B	BAO_0000357	single protein format	Homo sapiens	None	None	None	None				CHEMBL2034	Glucocorticoid receptor	Homo sapiens	SINGLE PROTEIN	CHEMBL3734698	1	Scientific Literature	Bioorg. Med. Chem. Lett.	2015	None
CHEMBL3735549		0	528.61	1	4.62	29	Cc1ccccc1S(=O)(=O)N1CCC2=Cc3c(cnn3-c3ccc(F)cc3)C[C@]2(C(=O)c2ccccn2)C1	Ki	'='	0.21	nM	9.68			UO_0000065	18.31	0.35	5.06	11.36	0	CHEMBL3739124	Binding affinity to human recombinant glucocorticoid receptor by fluorescence polarization assay	B	BAO_0000357	single protein format	Homo sapiens	None	None	None	None				CHEMBL2034	Glucocorticoid receptor	Homo sapiens	SINGLE PROTEIN	CHEMBL3734698	1	Scientific Literature	Bioorg. Med. Chem. Lett.	2015	None
CHEMBL4446088		0	325.32	0	1.84	(S)-12	C[C@H]1COc2cccnc2N1C(=O)c1ccc2c(c1)NC(=O)CO2	Ki	'>'	15848.93	nM				UO_0000065					0	CHEMBL4423291	Binding affinity to recombinant human GR LBD by fluormone GS red-fluorescence polarization assay	B	BAO_0000357	single protein format	Homo sapiens	None	None	None	None				CHEMBL2034	Glucocorticoid receptor	Homo sapiens	SINGLE PROTEIN	CHEMBL4422622	1	Scientific Literature	J Med Chem	2019	None
CHEMBL2426145		0	483.60	1	5.14	22	CC(C)(C(=O)Nc1nncs1)C(c1ccccc1)c1ccc2c(-c3cccc(CO)c3)ncn2c1	Ki	'='	5.0	nM	8.30			UO_0000065	17.17	0.32	3.16	8.98	0	CHEMBL2428100	Binding affinity to glucocorticoid receptor-LBD (unknown origin) by fluorescence polarization assay	B	BAO_0000357	single protein format	Homo sapiens	None	None	None	None				CHEMBL2034	Glucocorticoid receptor	Homo sapiens	SINGLE PROTEIN	CHEMBL2424642	1	Scientific Literature	Bioorg. Med. Chem. Lett.	2013	None
CHEMBL2426143		0	477.59	1	6.13	20	CC(C)(C(=O)Nc1nccs1)C(c1ccccc1)c1ccc2c(-c3ccc(C#N)cc3)ncn2c1	Ki	'='	4.0	nM	8.40			UO_0000065	17.58	0.33	2.27	10.11	0	CHEMBL2428100	Binding affinity to glucocorticoid receptor-LBD (unknown origin) by fluorescence polarization assay	B	BAO_0000357	single protein format	Homo sapiens	None	None	None	None				CHEMBL2034	Glucocorticoid receptor	Homo sapiens	SINGLE PROTEIN	CHEMBL2424642	1	Scientific Literature	Bioorg. Med. Chem. Lett.	2013	None
CHEMBL2426147		0	489.55	1	5.93	24	CC(C)(C(=O)Nc1nncs1)C(c1ccccc1)c1ccc2c(-c3ccc(F)cc3F)ncn2c1	Ki	'='	1.0	nM	9.00			UO_0000065	18.38	0.35	3.07	12.47	0	CHEMBL2428100	Binding affinity to glucocorticoid receptor-LBD (unknown origin) by fluorescence polarization assay	B	BAO_0000357	single protein format	Homo sapiens	None	None	None	None				CHEMBL2034	Glucocorticoid receptor	Homo sapiens	SINGLE PROTEIN	CHEMBL2424642	1	Scientific Literature	Bioorg. Med. Chem. Lett.	2013	None
CHEMBL2426116		0	479.62	1	5.65	4c	CCCS(=O)(=O)NCC(C)(C)[C@@H](c1ccccc1)c1ccc2c(cnn2-c2ccc(F)cc2)c1	Ki	'='	1.51	nM	8.82			UO_0000065	18.39	0.35	3.17	13.79	0	CHEMBL2428109	Binding affinity to glucocorticoid receptor (unknown origin) by fluorescence assay	B	BAO_0000357	single protein format	Homo sapiens	None	None	None	None				CHEMBL2034	Glucocorticoid receptor	Homo sapiens	SINGLE PROTEIN	CHEMBL2424625	1	Scientific Literature	Bioorg. Med. Chem. Lett.	2013	None
CHEMBL3315063		0	500.56	1	3.68	31	CC(C)(C(=O)NC(N)=O)[C@H]1c2ccccc2Oc2nc(-c3ccc(C(=O)N4CCOCC4)cc3)ccc21	Ki	'='	1.5	nM	8.82			UO_0000065	17.63	0.33	5.14	7.12	0	CHEMBL3370677	Binding affinity to glucocorticoid receptor (unknown origin) by fluorescence polarization assay	B	BAO_0000357	single protein format	Homo sapiens	None	None	None	None				CHEMBL2034	Glucocorticoid receptor	Homo sapiens	SINGLE PROTEIN	CHEMBL3351663	1	Scientific Literature	Bioorg. Med. Chem. Lett.	2014	None
CHEMBL227440		0	366.26	0	3.70	16e	CC1COc2cc3[nH]c(=O)cc(C(F)(F)F)c3cc2N1CC(F)(F)F	Ki	'='	8500.0	nM	5.07			UO_0000065	13.84	0.28	1.37	11.19	0	CHEMBL916640	Displacement of radiolabeled Dexamethasone from human GR	B	BAO_0000357	single protein format	Homo sapiens	None	None	None	None				CHEMBL2034	Glucocorticoid receptor	Homo sapiens	SINGLE PROTEIN	CHEMBL1139861	1	Scientific Literature	J. Med. Chem.	2007	None
CHEMBL409	BICALUTAMIDE	4	430.38	0	2.88	4	CC(O)(CS(=O)(=O)c1ccc(F)cc1)C(=O)Nc1ccc(C#N)c(C(F)(F)F)c1	Ki	'>'	100000.0	nM				UO_0000065					0	CHEMBL858793	Inhibition of human GR	B	BAO_0000357	single protein format	Homo sapiens	None	None	None	None				CHEMBL2034	Glucocorticoid receptor	Homo sapiens	SINGLE PROTEIN	CHEMBL1147729	1	Scientific Literature	J. Med. Chem.	2006	None
CHEMBL3315064		0	502.55	1	4.58	32	CC(C)(C(=O)NC(N)=O)[C@@H]1c2ccc(-c3ccc(C(=O)N4CCCC4)cc3)nc2Oc2c(F)cccc21	Ki	'='	0.7	nM	9.15			UO_0000065	18.22	0.34	4.57	7.99	0	CHEMBL3370677	Binding affinity to glucocorticoid receptor (unknown origin) by fluorescence polarization assay	B	BAO_0000357	single protein format	Homo sapiens	None	None	None	None				CHEMBL2034	Glucocorticoid receptor	Homo sapiens	SINGLE PROTEIN	CHEMBL3351663	1	Scientific Literature	Bioorg. Med. Chem. Lett.	2014	None
CHEMBL403179		0	534.70	2	5.04	71	CC(C)(C)c1ccc(S(=O)(=O)N2CCC3=Cc4c(cnn4-c4ccc(F)cc4)C[C@]3(CN3CCC3)C2)cc1	Ki	'='	1.4	nM	8.85			UO_0000065	16.56	0.32	3.81	15.15	0	CHEMBL950162	Displacement of [3H]dexamethasone from human recombinant GR	B	BAO_0000357	single protein format	Homo sapiens	None	None	None	None				CHEMBL2034	Glucocorticoid receptor	Homo sapiens	SINGLE PROTEIN	CHEMBL1142367	1	Scientific Literature	Bioorg. Med. Chem. Lett.	2008	None
CHEMBL403173		0	468.55	1	5.62	18	Fc1ccc(CC23Cc4cnn(-c5ccc(F)cc5)c4C=C2CCN(Cc2ccccn2)C3)cc1	Ki	'='	18.0	nM	7.75			UO_0000065	16.53	0.30	2.12	22.81	0	CHEMBL950162	Displacement of [3H]dexamethasone from human recombinant GR	B	BAO_0000357	single protein format	Homo sapiens	None	None	None	None				CHEMBL2034	Glucocorticoid receptor	Homo sapiens	SINGLE PROTEIN	CHEMBL1142367	1	Scientific Literature	Bioorg. Med. Chem. Lett.	2008	None
CHEMBL271019		0	517.60	2	5.41	7	O=S(=O)(c1ccccc1)N1CCC2=Cc3c(cnn3-c3ccc(F)cc3)CC2(Cc2ccc(F)cc2)C1	Ki	'='	2.2	nM	8.66			UO_0000065	16.73	0.32	3.25	15.68	0	CHEMBL950162	Displacement of [3H]dexamethasone from human recombinant GR	B	BAO_0000357	single protein format	Homo sapiens	None	None	None	None				CHEMBL2034	Glucocorticoid receptor	Homo sapiens	SINGLE PROTEIN	CHEMBL1142367	1	Scientific Literature	Bioorg. Med. Chem. Lett.	2008	None
CHEMBL2426631		0	467.60	1	5.73	5r	CC(C)(C(=O)Nc1nncs1)C(c1ccccc1)c1ccc2c(cnn2Cc2ccccc2)c1	Ki	'='	14.0	nM	7.85			UO_0000065	16.80	0.32	2.12	10.80	0	CHEMBL2428212	Binding affinity to glucocorticoid receptor (unknown origin) by fluorescence polarization assay	B	BAO_0000357	single protein format	Homo sapiens	None	None	None	None				CHEMBL2034	Glucocorticoid receptor	Homo sapiens	SINGLE PROTEIN	CHEMBL2424628	1	Scientific Literature	Bioorg. Med. Chem. Lett.	2013	None
CHEMBL3315069		0	464.50	0	3.97	37	CC(C)(O)c1ccc(-c2ccc3c(n2)Oc2c(F)cccc2[C@@H]3C(C)(C)C(=O)NC(N)=O)cn1	Ki	'='	4.0	nM	8.40			UO_0000065	18.08	0.34	4.43	6.59	0	CHEMBL3370677	Binding affinity to glucocorticoid receptor (unknown origin) by fluorescence polarization assay	B	BAO_0000357	single protein format	Homo sapiens	None	None	None	None				CHEMBL2034	Glucocorticoid receptor	Homo sapiens	SINGLE PROTEIN	CHEMBL3351663	1	Scientific Literature	Bioorg. Med. Chem. Lett.	2014	None
CHEMBL270667		0	497.59	0	3.69	49	COCCOC[C@]12Cc3cnn(-c4ccc(F)cc4)c3C=C1CCN(S(=O)(=O)c1ccccc1)C2	Ki	'='	0.5	nM	9.30			UO_0000065	18.69	0.36	5.61	12.63	0	CHEMBL950162	Displacement of [3H]dexamethasone from human recombinant GR	B	BAO_0000357	single protein format	Homo sapiens	None	None	None	None				CHEMBL2034	Glucocorticoid receptor	Homo sapiens	SINGLE PROTEIN	CHEMBL1142367	1	Scientific Literature	Bioorg. Med. Chem. Lett.	2008	None
CHEMBL429592		0	468.55	1	5.62	20	Fc1ccc(CC23Cc4cnn(-c5ccc(F)cc5)c4C=C2CCN(Cc2ccncc2)C3)cc1	Ki	'='	41.0	nM	7.39			UO_0000065	15.77	0.29	1.77	21.76	0	CHEMBL950162	Displacement of [3H]dexamethasone from human recombinant GR	B	BAO_0000357	single protein format	Homo sapiens	None	None	None	None				CHEMBL2034	Glucocorticoid receptor	Homo sapiens	SINGLE PROTEIN	CHEMBL1142367	1	Scientific Literature	Bioorg. Med. Chem. Lett.	2008	None
CHEMBL3582113		0	352.48	0	4.89	3e	Cc1noc(C)c1-c1cc2c(c3c1CCCC3)NC(C)(C)C(=O)C2(C)C	Ki	'='	106.0	nM	6.97			UO_0000065	19.79	0.37	2.08	12.65	0	CHEMBL3583216	Displacement of [3H]-dexamethasone from cytosolic fraction of human recombinant glucocorticoid receptor by scintillation counting analysis	B	BAO_0000357	single protein format	Homo sapiens	None	None	None	None				CHEMBL2034	Glucocorticoid receptor	Homo sapiens	SINGLE PROTEIN	CHEMBL3580565	1	Scientific Literature	J. Med. Chem.	2015	None
CHEMBL401864		0	534.70	2	5.11	63	C=CCNC[C@]12Cc3cnn(-c4ccc(F)cc4)c3C=C1CCN(S(=O)(=O)c1ccc(C(C)(C)C)cc1)C2	Ki	'='	0.9	nM	9.05			UO_0000065	16.92	0.33	3.94	13.45	0	CHEMBL950162	Displacement of [3H]dexamethasone from human recombinant GR	B	BAO_0000357	single protein format	Homo sapiens	None	None	None	None				CHEMBL2034	Glucocorticoid receptor	Homo sapiens	SINGLE PROTEIN	CHEMBL1142367	1	Scientific Literature	Bioorg. Med. Chem. Lett.	2008	None
CHEMBL273141		0	437.54	0	4.36	28	Cc1ccc(S(=O)(=O)N2CCC3=Cc4c(cnn4-c4ccc(F)cc4)C[C@]3(C)C2)cc1	Ki	'='	2.3	nM	8.64			UO_0000065	19.74	0.38	4.28	15.65	0	CHEMBL950162	Displacement of [3H]dexamethasone from human recombinant GR	B	BAO_0000357	single protein format	Homo sapiens	None	None	None	None				CHEMBL2034	Glucocorticoid receptor	Homo sapiens	SINGLE PROTEIN	CHEMBL1142367	1	Scientific Literature	Bioorg. Med. Chem. Lett.	2008	None
CHEMBL4448501		0	468.53	0	4.07	(S)-39	O=C1COc2ccc(C(=O)N3c4cc(CC5CCCCC5)c(F)cc4OC[C@@H]3CCO)cc2N1	Ki	'='	199.53	nM	6.70			UO_0000065	14.30	0.27	2.63	7.60	0	CHEMBL4423291	Binding affinity to recombinant human GR LBD by fluormone GS red-fluorescence polarization assay	B	BAO_0000357	single protein format	Homo sapiens	None	None	None	None				CHEMBL2034	Glucocorticoid receptor	Homo sapiens	SINGLE PROTEIN	CHEMBL4422622	1	Scientific Literature	J Med Chem	2019	None
CHEMBL4581588		0	425.42	0	2.32	(S)-41	NC(=O)C[C@H]1COc2cc(F)c(C3CC3)cc2N1C(=O)c1ccc2c(c1)NC(=O)CO2	Ki	'='	2.512	nM	8.60			UO_0000065	20.22	0.38	6.28	7.75	0	CHEMBL4423291	Binding affinity to recombinant human GR LBD by fluormone GS red-fluorescence polarization assay	B	BAO_0000357	single protein format	Homo sapiens	None	None	None	None				CHEMBL2034	Glucocorticoid receptor	Homo sapiens	SINGLE PROTEIN	CHEMBL4422622	1	Scientific Literature	J Med Chem	2019	None
CHEMBL4459932		0	372.35	0	1.95	(S)-15	O=C1COc2ccc(C(=O)N3c4ccc(F)cc4OC[C@@H]3CCO)cc2N1	Ki	'='	1258.93	nM	5.90			UO_0000065	15.85	0.30	3.95	6.70	0	CHEMBL4423291	Binding affinity to recombinant human GR LBD by fluormone GS red-fluorescence polarization assay	B	BAO_0000357	single protein format	Homo sapiens	None	None	None	None				CHEMBL2034	Glucocorticoid receptor	Homo sapiens	SINGLE PROTEIN	CHEMBL4422622	1	Scientific Literature	J Med Chem	2019	None
CHEMBL4528177		0	406.40	0	1.43	(S)-22	CNC(=O)C[C@H]1COc2cc(C#N)ccc2N1C(=O)c1ccc2c(c1)NC(=O)CO2	Ki	'>'	12589.25	nM				UO_0000065					0	CHEMBL4423291	Binding affinity to recombinant human GR LBD by fluormone GS red-fluorescence polarization assay	B	BAO_0000357	single protein format	Homo sapiens	None	None	None	None				CHEMBL2034	Glucocorticoid receptor	Homo sapiens	SINGLE PROTEIN	CHEMBL4422622	1	Scientific Literature	J Med Chem	2019	None
CHEMBL4590259		0	397.41	0	2.25	(R)-30	CNC(=O)C[C@H]1CCc2cc(F)ccc2N1C(=O)c1ccc2c(c1)NC(=O)CO2	Ki	'='	6309.57	nM	5.20			UO_0000065	13.08	0.24	2.95	5.93	0	CHEMBL4423291	Binding affinity to recombinant human GR LBD by fluormone GS red-fluorescence polarization assay	B	BAO_0000357	single protein format	Homo sapiens	None	None	None	None				CHEMBL2034	Glucocorticoid receptor	Homo sapiens	SINGLE PROTEIN	CHEMBL4422622	1	Scientific Literature	J Med Chem	2019	None
CHEMBL3582125		0	371.48	0	4.84	12k	CC1(C)Nc2c(cc(-c3ccnc4ncccc34)c3c2CCC3)C(C)(C)C1=O	Ki	'='	35.0	nM	7.46			UO_0000065	20.07	0.36	2.62	13.59	0	CHEMBL3583216	Displacement of [3H]-dexamethasone from cytosolic fraction of human recombinant glucocorticoid receptor by scintillation counting analysis	B	BAO_0000357	single protein format	Homo sapiens	None	None	None	None				CHEMBL2034	Glucocorticoid receptor	Homo sapiens	SINGLE PROTEIN	CHEMBL3580565	1	Scientific Literature	J. Med. Chem.	2015	None
CHEMBL3582117		0	337.47	0	3.94	12c	Cc1cc(-c2cc3c(c4c2CCC4)NC(C)(C)C(=O)C3(C)C)n(C)n1	Ki	'>'	384.0	nM				UO_0000065					0	CHEMBL3583216	Displacement of [3H]-dexamethasone from cytosolic fraction of human recombinant glucocorticoid receptor by scintillation counting analysis	B	BAO_0000357	single protein format	Homo sapiens	None	None	None	None				CHEMBL2034	Glucocorticoid receptor	Homo sapiens	SINGLE PROTEIN	CHEMBL3580565	1	Scientific Literature	J. Med. Chem.	2015	None
CHEMBL4067017		0	564.59	1	4.90	25	Cc1ccnc(C(=O)[C@]23Cc4cnn(-c5ccc(F)cc5)c4C=C2CCN(S(=O)(=O)c2ccc(F)c(F)c2)C3)c1	Ki	'='	0.14	nM	9.85			UO_0000065	17.45	0.34	4.95	11.57	0	CHEMBL4051151	Displacement of fluormone GS Red from human glucocorticoid receptor after 4 hrs by fluorescence polarization assay	B	BAO_0000357	single protein format	Homo sapiens	None	None	None	None				CHEMBL2034	Glucocorticoid receptor	Homo sapiens	SINGLE PROTEIN	CHEMBL4049426	1	Scientific Literature	J Med Chem	2017	None
CHEMBL2426139		0	452.58	1	6.25	15	CC(C)(C(=O)Nc1nccs1)C(c1ccccc1)c1ccn2c(-c3ccccc3)ncc2c1	Ki	'='	5.0	nM	8.30			UO_0000065	18.34	0.34	2.05	14.00	0	CHEMBL2428100	Binding affinity to glucocorticoid receptor-LBD (unknown origin) by fluorescence polarization assay	B	BAO_0000357	single protein format	Homo sapiens	None	None	None	None				CHEMBL2034	Glucocorticoid receptor	Homo sapiens	SINGLE PROTEIN	CHEMBL2424642	1	Scientific Literature	Bioorg. Med. Chem. Lett.	2013	None
CHEMBL4440231		0	457.46	0	2.49	(S)-42	CNC(=O)C[C@H]1COc2cc(F)c(OC(C)C)cc2N1C(=O)c1ccc2c(c1)NC(=O)CO2	Ki	'='	79.43	nM	7.10			UO_0000065	15.52	0.29	4.61	6.69	0	CHEMBL4423291	Binding affinity to recombinant human GR LBD by fluormone GS red-fluorescence polarization assay	B	BAO_0000357	single protein format	Homo sapiens	None	None	None	None				CHEMBL2034	Glucocorticoid receptor	Homo sapiens	SINGLE PROTEIN	CHEMBL4422622	1	Scientific Literature	J Med Chem	2019	None
CHEMBL270575		0	553.70	1	4.99	52	COCCOC[C@]12Cc3cnn(-c4ccc(F)cc4)c3C=C1CCN(S(=O)(=O)c1ccc(C(C)(C)C)cc1)C2	Ki	'='	0.7	nM	9.15			UO_0000065	16.53	0.32	4.16	12.43	0	CHEMBL950162	Displacement of [3H]dexamethasone from human recombinant GR	B	BAO_0000357	single protein format	Homo sapiens	None	None	None	None				CHEMBL2034	Glucocorticoid receptor	Homo sapiens	SINGLE PROTEIN	CHEMBL1142367	1	Scientific Literature	Bioorg. Med. Chem. Lett.	2008	None
CHEMBL402893		0	509.65	1	4.98	44	COC[C@]12Cc3cnn(-c4ccc(F)cc4)c3C=C1CCN(S(=O)(=O)c1ccc(C(C)(C)C)cc1)C2	Ki	'='	0.8	nM	9.10			UO_0000065	17.85	0.35	4.12	14.12	0	CHEMBL950162	Displacement of [3H]dexamethasone from human recombinant GR	B	BAO_0000357	single protein format	Homo sapiens	None	None	None	None				CHEMBL2034	Glucocorticoid receptor	Homo sapiens	SINGLE PROTEIN	CHEMBL1142367	1	Scientific Literature	Bioorg. Med. Chem. Lett.	2008	None
CHEMBL82307		0	318.42	0	4.41	1Sa	COc1ccc2c(c1)CCC1=CC(=O)CC[C@@]12Cc1ccccc1	Ki	'>'	10000.0	nM				UO_0000065					0	CHEMBL681747	Displacement of 10 nM [3H]dexamethasone from human Glucocorticoid receptor	B	BAO_0000357	single protein format	Homo sapiens	None	None	None	None				CHEMBL2034	Glucocorticoid receptor	Homo sapiens	SINGLE PROTEIN	CHEMBL1135457	1	Scientific Literature	J. Med. Chem.	2002	None
CHEMBL4077976		0	564.59	1	4.90	27	Cc1ccnc(C(=O)[C@]23Cc4cnn(-c5ccc(F)cc5)c4C=C2CCN(S(=O)(=O)c2cc(F)cc(F)c2)C3)c1	Ki	'='	0.14	nM	9.85			UO_0000065	17.45	0.34	4.95	11.57	0	CHEMBL4051151	Displacement of fluormone GS Red from human glucocorticoid receptor after 4 hrs by fluorescence polarization assay	B	BAO_0000357	single protein format	Homo sapiens	None	None	None	None				CHEMBL2034	Glucocorticoid receptor	Homo sapiens	SINGLE PROTEIN	CHEMBL4049426	1	Scientific Literature	J Med Chem	2017	None
CHEMBL3736000		0	550.56	1	4.59	24	O=C(c1ccccn1)[C@]12Cc3cnn(-c4ccc(F)cc4)c3C=C1CCN(S(=O)(=O)c1ccc(F)c(F)c1)C2	Ki	'='	0.22	nM	9.66			UO_0000065	17.54	0.34	5.07	11.34	0	CHEMBL4051151	Displacement of fluormone GS Red from human glucocorticoid receptor after 4 hrs by fluorescence polarization assay	B	BAO_0000357	single protein format	Homo sapiens	None	None	None	None				CHEMBL2034	Glucocorticoid receptor	Homo sapiens	SINGLE PROTEIN	CHEMBL4049426	1	Scientific Literature	J Med Chem	2017	None
CHEMBL4088286		0	550.56	1	4.59	26	O=C(c1ccccn1)[C@]12Cc3cnn(-c4ccc(F)cc4)c3C=C1CCN(S(=O)(=O)c1cc(F)cc(F)c1)C2	Ki	'='	0.12	nM	9.92			UO_0000065	18.02	0.35	5.33	11.65	0	CHEMBL4051151	Displacement of fluormone GS Red from human glucocorticoid receptor after 4 hrs by fluorescence polarization assay	B	BAO_0000357	single protein format	Homo sapiens	None	None	None	None				CHEMBL2034	Glucocorticoid receptor	Homo sapiens	SINGLE PROTEIN	CHEMBL4049426	1	Scientific Literature	J Med Chem	2017	None
CHEMBL4544614		0	400.82	0	1.99	(S)-31	NC(=O)C[C@H]1CNc2cc(Cl)ccc2N1C(=O)c1ccc2c(c1)NC(=O)CO2	Ki	'='	316.23	nM	6.50			UO_0000065	16.22	0.32	4.51	5.71	0	CHEMBL4423291	Binding affinity to recombinant human GR LBD by fluormone GS red-fluorescence polarization assay	B	BAO_0000357	single protein format	Homo sapiens	None	None	None	None				CHEMBL2034	Glucocorticoid receptor	Homo sapiens	SINGLE PROTEIN	CHEMBL4422622	1	Scientific Literature	J Med Chem	2019	None
CHEMBL4556735		0	430.48	0	2.17	(R)-37	Cc1ccc2c(c1)OC[C@](C)(CS(C)(=O)=O)N2C(=O)c1ccc2c(c1)NC(=O)CO2	Ki	'='	1000.0	nM	6.00			UO_0000065	13.94	0.27	3.83	5.88	0	CHEMBL4423291	Binding affinity to recombinant human GR LBD by fluormone GS red-fluorescence polarization assay	B	BAO_0000357	single protein format	Homo sapiens	None	None	None	None				CHEMBL2034	Glucocorticoid receptor	Homo sapiens	SINGLE PROTEIN	CHEMBL4422622	1	Scientific Literature	J Med Chem	2019	None
CHEMBL4462110		0	415.83	0	2.21	(S)-38	CNC(=O)C[C@H]1COc2ccc(Cl)cc2N1C(=O)c1ccc2c(c1)NC(=O)CO2	Ki	'='	158.49	nM	6.80			UO_0000065	16.35	0.32	4.59	7.01	0	CHEMBL4423291	Binding affinity to recombinant human GR LBD by fluormone GS red-fluorescence polarization assay	B	BAO_0000357	single protein format	Homo sapiens	None	None	None	None				CHEMBL2034	Glucocorticoid receptor	Homo sapiens	SINGLE PROTEIN	CHEMBL4422622	1	Scientific Literature	J Med Chem	2019	None
CHEMBL4452144		0	449.39	0	2.58	(S)-23	CNC(=O)C[C@H]1COc2cc(C(F)(F)F)ccc2N1C(=O)c1ccc2c(c1)NC(=O)CO2	Ki	'='	398.11	nM	6.40			UO_0000065	14.24	0.27	3.82	6.60	0	CHEMBL4423291	Binding affinity to recombinant human GR LBD by fluormone GS red-fluorescence polarization assay	B	BAO_0000357	single protein format	Homo sapiens	None	None	None	None				CHEMBL2034	Glucocorticoid receptor	Homo sapiens	SINGLE PROTEIN	CHEMBL4422622	1	Scientific Literature	J Med Chem	2019	None
CHEMBL474771		0	376.48	0	4.13	7	O=C(Nc1nccs1)C1(CCO)CC2c3ccccc3C1c1ccccc12	Ki	'='	303.0	nM	6.52			UO_0000065	17.31	0.33	2.39	10.48	0	CHEMBL1019340	Displacement of FITC-dexamethasone from human recombinant glucocorticoid receptor alpha by fluorescence polarization assay	B	BAO_0000357	single protein format	Homo sapiens	None	None	None	None				CHEMBL2034	Glucocorticoid receptor	Homo sapiens	SINGLE PROTEIN	CHEMBL1138590	1	Scientific Literature	Bioorg. Med. Chem. Lett.	2009	None
CHEMBL474770		0	360.48	1	5.08	3a, isomer A	Cc1cnc(NC(=O)C2(C)CC3c4ccccc4C2c2ccccc23)s1	Ki	'='	187.0	nM	6.73			UO_0000065	18.66	0.35	1.65	16.02	0	CHEMBL1019340	Displacement of FITC-dexamethasone from human recombinant glucocorticoid receptor alpha by fluorescence polarization assay	B	BAO_0000357	single protein format	Homo sapiens	None	None	None	None				CHEMBL2034	Glucocorticoid receptor	Homo sapiens	SINGLE PROTEIN	CHEMBL1138590	1	Scientific Literature	Bioorg. Med. Chem. Lett.	2009	None
CHEMBL4540313		0	415.83	0	2.21	(S)-25	CNC(=O)C[C@H]1COc2cc(Cl)ccc2N1C(=O)c1ccc2c(c1)NC(=O)CO2	Ki	'='	316.23	nM	6.50			UO_0000065	15.63	0.31	4.29	6.70	0	CHEMBL4423291	Binding affinity to recombinant human GR LBD by fluormone GS red-fluorescence polarization assay	B	BAO_0000357	single protein format	Homo sapiens	None	None	None	None				CHEMBL2034	Glucocorticoid receptor	Homo sapiens	SINGLE PROTEIN	CHEMBL4422622	1	Scientific Literature	J Med Chem	2019	None
CHEMBL4532472		0	421.41	0	0.85	(R)-36	NS(=O)(=O)C[C@H]1COc2cc(F)ccc2N1C(=O)c1ccc2c(c1)NC(=O)CO2	Ki	'='	251.19	nM	6.60			UO_0000065	15.66	0.31	5.75	5.16	0	CHEMBL4423291	Binding affinity to recombinant human GR LBD by fluormone GS red-fluorescence polarization assay	B	BAO_0000357	single protein format	Homo sapiens	None	None	None	None				CHEMBL2034	Glucocorticoid receptor	Homo sapiens	SINGLE PROTEIN	CHEMBL4422622	1	Scientific Literature	J Med Chem	2019	None
CHEMBL4468672		0	384.41	0	3.61	(S)-13	CC(C)C[C@H]1COc2cc(F)ccc2N1C(=O)c1ccc2c(c1)NC(=O)CO2	Ki	'='	50.12	nM	7.30			UO_0000065	18.99	0.36	3.69	10.76	0	CHEMBL4423291	Binding affinity to recombinant human GR LBD by fluormone GS red-fluorescence polarization assay	B	BAO_0000357	single protein format	Homo sapiens	None	None	None	None				CHEMBL2034	Glucocorticoid receptor	Homo sapiens	SINGLE PROTEIN	CHEMBL4422622	1	Scientific Literature	J Med Chem	2019	None
CHEMBL4519264		0	402.79	0	2.55	(S)-17b	O=C(O)C[C@H]1COc2cc(Cl)ccc2N1C(=O)c1ccc2c(c1)NC(=O)CO2	Ki	'='	5011.87	nM	5.30			UO_0000065	13.16	0.26	2.75	5.04	0	CHEMBL4423291	Binding affinity to recombinant human GR LBD by fluormone GS red-fluorescence polarization assay	B	BAO_0000357	single protein format	Homo sapiens	None	None	None	None				CHEMBL2034	Glucocorticoid receptor	Homo sapiens	SINGLE PROTEIN	CHEMBL4422622	1	Scientific Literature	J Med Chem	2019	None
CHEMBL4557356		0	407.42	0	1.33	(R)-48	NS(=O)(=O)C[C@H]1COc2cc(F)ccc2N1C(=O)c1ccc2c(c1)NCCO2	Ki	'='	1258.93	nM	5.90			UO_0000065	14.48	0.29	4.57	5.32	0	CHEMBL4423291	Binding affinity to recombinant human GR LBD by fluormone GS red-fluorescence polarization assay	B	BAO_0000357	single protein format	Homo sapiens	None	None	None	None				CHEMBL2034	Glucocorticoid receptor	Homo sapiens	SINGLE PROTEIN	CHEMBL4422622	1	Scientific Literature	J Med Chem	2019	None
CHEMBL403178		0	532.62	2	5.38	15	O=S(=O)(Nc1ccccc1)N1CCC2=Cc3c(cnn3-c3ccc(F)cc3)CC2(Cc2ccc(F)cc2)C1	Ki	'='	3.0	nM	8.52			UO_0000065	16.00	0.31	3.14	12.68	0	CHEMBL950162	Displacement of [3H]dexamethasone from human recombinant GR	B	BAO_0000357	single protein format	Homo sapiens	None	None	None	None				CHEMBL2034	Glucocorticoid receptor	Homo sapiens	SINGLE PROTEIN	CHEMBL1142367	1	Scientific Literature	Bioorg. Med. Chem. Lett.	2008	None
CHEMBL429913		0	548.73	2	5.43	74	CC(C)(C)c1ccc(S(=O)(=O)N2CCC3=Cc4c(cnn4-c4ccc(F)cc4)C[C@]3(CN3CCCC3)C2)cc1	Ki	'='	1.1	nM	8.96			UO_0000065	16.33	0.31	3.53	15.33	0	CHEMBL950162	Displacement of [3H]dexamethasone from human recombinant GR	B	BAO_0000357	single protein format	Homo sapiens	None	None	None	None				CHEMBL2034	Glucocorticoid receptor	Homo sapiens	SINGLE PROTEIN	CHEMBL1142367	1	Scientific Literature	Bioorg. Med. Chem. Lett.	2008	None
CHEMBL255369		0	467.57	0	3.99	42	COC[C@]12Cc3cnn(-c4ccc(F)cc4)c3C=C1CCN(S(=O)(=O)c1ccc(C)cc1)C2	Ki	'='	0.5	nM	9.30			UO_0000065	19.89	0.38	5.31	14.44	0	CHEMBL950162	Displacement of [3H]dexamethasone from human recombinant GR	B	BAO_0000357	single protein format	Homo sapiens	None	None	None	None				CHEMBL2034	Glucocorticoid receptor	Homo sapiens	SINGLE PROTEIN	CHEMBL1142367	1	Scientific Literature	Bioorg. Med. Chem. Lett.	2008	None
CHEMBL271853		0	526.61	1	3.60	14	O=S(=O)(N1CCOCC1)N1CCC2=Cc3c(cnn3-c3ccc(F)cc3)CC2(Cc2ccc(F)cc2)C1	Ki	'='	26.0	nM	7.58			UO_0000065	14.40	0.28	3.99	11.21	0	CHEMBL950162	Displacement of [3H]dexamethasone from human recombinant GR	B	BAO_0000357	single protein format	Homo sapiens	None	None	None	None				CHEMBL2034	Glucocorticoid receptor	Homo sapiens	SINGLE PROTEIN	CHEMBL1142367	1	Scientific Literature	Bioorg. Med. Chem. Lett.	2008	None
CHEMBL257079		0	574.70	2	6.11	13	CC(C)(C)c1ccc(S(=O)(=O)N2CCC3=Cc4c(cnn4-c4ccc(F)cc4)CC3(Cc3ccc(F)cc3)C2)cn1	Ki	'='	4.5	nM	8.35			UO_0000065	14.52	0.28	2.24	12.26	0	CHEMBL950162	Displacement of [3H]dexamethasone from human recombinant GR	B	BAO_0000357	single protein format	Homo sapiens	None	None	None	None				CHEMBL2034	Glucocorticoid receptor	Homo sapiens	SINGLE PROTEIN	CHEMBL1142367	1	Scientific Literature	Bioorg. Med. Chem. Lett.	2008	None
CHEMBL4453801		0	381.39	0	1.56	(S)-21	CNC(=O)C[C@H]1COc2ccccc2N1C(=O)c1ccc2c(c1)NC(=O)CO2	Ki	'='	3162.28	nM	5.50			UO_0000065	14.42	0.27	3.94	5.67	0	CHEMBL4423291	Binding affinity to recombinant human GR LBD by fluormone GS red-fluorescence polarization assay	B	BAO_0000357	single protein format	Homo sapiens	None	None	None	None				CHEMBL2034	Glucocorticoid receptor	Homo sapiens	SINGLE PROTEIN	CHEMBL4422622	1	Scientific Literature	J Med Chem	2019	None
CHEMBL3918276		0	401.81	0	1.95	(S)-29	NC(=O)C[C@H]1COc2cc(Cl)ccc2N1C(=O)c1ccc2c(c1)NC(=O)CO2	Ki	'='	31.62	nM	7.50			UO_0000065	18.67	0.37	5.55	6.76	0	CHEMBL4423291	Binding affinity to recombinant human GR LBD by fluormone GS red-fluorescence polarization assay	B	BAO_0000357	single protein format	Homo sapiens	None	None	None	None				CHEMBL2034	Glucocorticoid receptor	Homo sapiens	SINGLE PROTEIN	CHEMBL4422622	1	Scientific Literature	J Med Chem	2019	None
CHEMBL4463240		0	477.51	0	2.05	(R)-43	CC(C)Cc1cc2c(cc1F)OC[C@H](CS(N)(=O)=O)N2C(=O)c1ccc2c(c1)NC(=O)CO2	Ki	'='	1.585	nM	8.80			UO_0000065	18.43	0.36	6.75	6.87	0	CHEMBL4423291	Binding affinity to recombinant human GR LBD by fluormone GS red-fluorescence polarization assay	B	BAO_0000357	single protein format	Homo sapiens	None	None	None	None				CHEMBL2034	Glucocorticoid receptor	Homo sapiens	SINGLE PROTEIN	CHEMBL4422622	1	Scientific Literature	J Med Chem	2019	None
CHEMBL228269		0	383.37	0	1.64	1	Cn1c(=O)[nH]c(N2CCC(O)CC2)c(Cc2cccc(C(F)(F)F)c2)c1=O	Ki	'='	4500.0	nM	5.35			UO_0000065	13.95	0.27	3.71	6.83	0	CHEMBL890428	Displacement of [3H]dexamethasone from human recombinant GR	B	BAO_0000357	single protein format	Homo sapiens	None	None	None	None				CHEMBL2034	Glucocorticoid receptor	Homo sapiens	SINGLE PROTEIN	CHEMBL1146208	1	Scientific Literature	Bioorg. Med. Chem. Lett.	2007	None
CHEMBL230988		0	403.48	0	2.76	16	Cn1c(=O)[nH]c(N2CCC(C(=O)c3ccccc3)CC2)c(Cc2ccccc2)c1=O	Ki	'='	227.0	nM	6.64			UO_0000065	16.47	0.30	3.88	8.84	0	CHEMBL890428	Displacement of [3H]dexamethasone from human recombinant GR	B	BAO_0000357	single protein format	Homo sapiens	None	None	None	None				CHEMBL2034	Glucocorticoid receptor	Homo sapiens	SINGLE PROTEIN	CHEMBL1146208	1	Scientific Literature	Bioorg. Med. Chem. Lett.	2007	None
CHEMBL230675		0	361.45	0	3.04	12	O=c1[nH]c(N2CCC(c3ccccc3)CC2)c(Cc2ccccc2)c(=O)[nH]1	Ki	'='	8.1	nM	8.09			UO_0000065	22.39	0.41	5.05	11.73	0	CHEMBL890428	Displacement of [3H]dexamethasone from human recombinant GR	B	BAO_0000357	single protein format	Homo sapiens	None	None	None	None				CHEMBL2034	Glucocorticoid receptor	Homo sapiens	SINGLE PROTEIN	CHEMBL1146208	1	Scientific Literature	Bioorg. Med. Chem. Lett.	2007	None
CHEMBL3582119		0	359.47	0	4.54	12e	CC1(C)Nc2c(cc(-c3cccc4nccn34)c3c2CCC3)C(C)(C)C1=O	Ki	'='	11.0	nM	7.96			UO_0000065	22.14	0.40	3.42	17.15	0	CHEMBL3583216	Displacement of [3H]-dexamethasone from cytosolic fraction of human recombinant glucocorticoid receptor by scintillation counting analysis	B	BAO_0000357	single protein format	Homo sapiens	None	None	None	None				CHEMBL2034	Glucocorticoid receptor	Homo sapiens	SINGLE PROTEIN	CHEMBL3580565	1	Scientific Literature	J. Med. Chem.	2015	None
CHEMBL3582118		0	337.47	0	3.94	12d	Cc1cn(C)c(-c2cc3c(c4c2CCC4)NC(C)(C)C(=O)C3(C)C)n1	Ki	'>'	384.0	nM				UO_0000065					0	CHEMBL3583216	Displacement of [3H]-dexamethasone from cytosolic fraction of human recombinant glucocorticoid receptor by scintillation counting analysis	B	BAO_0000357	single protein format	Homo sapiens	None	None	None	None				CHEMBL2034	Glucocorticoid receptor	Homo sapiens	SINGLE PROTEIN	CHEMBL3580565	1	Scientific Literature	J. Med. Chem.	2015	None
CHEMBL3736358		0	582.58	2	5.33	28	O=C(c1ccccn1)[C@]12Cc3cnn(-c4ccc(F)cc4)c3C=C1CCN(S(=O)(=O)c1cccc(C(F)(F)F)c1)C2	Ki	'='	0.1	nM	10.00			UO_0000065	17.17	0.33	4.67	11.74	0	CHEMBL4051151	Displacement of fluormone GS Red from human glucocorticoid receptor after 4 hrs by fluorescence polarization assay	B	BAO_0000357	single protein format	Homo sapiens	None	None	None	None				CHEMBL2034	Glucocorticoid receptor	Homo sapiens	SINGLE PROTEIN	CHEMBL4049426	1	Scientific Literature	J Med Chem	2017	None
CHEMBL4065064		0	589.50	2	5.68	40	O=C(c1nccs1)[C@]12Cc3cnn(-c4ccc(F)cc4)c3C=C1CCN(S(=O)(=O)c1ccc(Cl)c(Cl)c1)C2	Ki	'='	0.59	nM	9.23			UO_0000065	15.66	0.33	3.55	10.84	0	CHEMBL4051151	Displacement of fluormone GS Red from human glucocorticoid receptor after 4 hrs by fluorescence polarization assay	B	BAO_0000357	single protein format	Homo sapiens	None	None	None	None				CHEMBL2034	Glucocorticoid receptor	Homo sapiens	SINGLE PROTEIN	CHEMBL4049426	1	Scientific Literature	J Med Chem	2017	None
CHEMBL4572476		0	420.42	0	1.61	(R)-35	CS(=O)(=O)C[C@H]1COc2cc(F)ccc2N1C(=O)c1ccc2c(c1)NC(=O)CO2	Ki	'='	19.95	nM	7.70			UO_0000065	18.32	0.36	6.09	7.55	0	CHEMBL4423291	Binding affinity to recombinant human GR LBD by fluormone GS red-fluorescence polarization assay	B	BAO_0000357	single protein format	Homo sapiens	None	None	None	None				CHEMBL2034	Glucocorticoid receptor	Homo sapiens	SINGLE PROTEIN	CHEMBL4422622	1	Scientific Literature	J Med Chem	2019	None
CHEMBL4445440		0	342.33	0	2.58	(R)-11	C[C@@H]1COc2cc(F)ccc2N1C(=O)c1ccc2c(c1)NC(=O)CO2	Ki	'>'	15848.93	nM				UO_0000065					0	CHEMBL4423291	Binding affinity to recombinant human GR LBD by fluormone GS red-fluorescence polarization assay	B	BAO_0000357	single protein format	Homo sapiens	None	None	None	None				CHEMBL2034	Glucocorticoid receptor	Homo sapiens	SINGLE PROTEIN	CHEMBL4422622	1	Scientific Literature	J Med Chem	2019	None
CHEMBL3582111		0	328.41	0	4.02	3c	COc1cc2c(cc1-c1c(C)noc1C)C(C)(C)C(=O)C(C)(C)N2	Ki	'='	146.0	nM	6.84			UO_0000065	20.81	0.39	2.82	10.62	0	CHEMBL3583216	Displacement of [3H]-dexamethasone from cytosolic fraction of human recombinant glucocorticoid receptor by scintillation counting analysis	B	BAO_0000357	single protein format	Homo sapiens	None	None	None	None				CHEMBL2034	Glucocorticoid receptor	Homo sapiens	SINGLE PROTEIN	CHEMBL3580565	1	Scientific Literature	J. Med. Chem.	2015	None
CHEMBL78625		0	346.47	0	4.37	CP-409069	CC#C[C@@]1(O)CC[C@@]2(Cc3ccccc3)c3ccc(O)cc3CC[C@@H]2C1	Ki	'='	0.17	nM	9.77			UO_0000065	28.20	0.51	5.40	24.15	1	CHEMBL681748	Displacement of 10 nM [3H]dexamethasone from human Glucocorticoid receptor	B	BAO_0000357	single protein format	Homo sapiens	None	None	None	None				CHEMBL2034	Glucocorticoid receptor	Homo sapiens	SINGLE PROTEIN	CHEMBL1135457	1	Scientific Literature	J. Med. Chem.	2002	None
CHEMBL2426657		0	421.53	0	3.68	5p	CC(C)(C(=O)Nc1nncs1)C(c1ccccc1)c1ccc2c(cnn2CCO)c1	Ki	'='	47.0	nM	7.33			UO_0000065	17.38	0.33	3.65	7.89	0	CHEMBL2428212	Binding affinity to glucocorticoid receptor (unknown origin) by fluorescence polarization assay	B	BAO_0000357	single protein format	Homo sapiens	None	None	None	None				CHEMBL2034	Glucocorticoid receptor	Homo sapiens	SINGLE PROTEIN	CHEMBL2424628	1	Scientific Literature	Bioorg. Med. Chem. Lett.	2013	None
CHEMBL2426664		0	470.57	1	6.42	5d	CC(C)(C(=O)Nc1nccs1)C(c1ccccc1)c1ccc2c(cnn2-c2ccc(F)cc2)c1	Ki	'='	15.0	nM	7.82			UO_0000065	16.63	0.31	1.40	13.08	0	CHEMBL2428212	Binding affinity to glucocorticoid receptor (unknown origin) by fluorescence polarization assay	B	BAO_0000357	single protein format	Homo sapiens	None	None	None	None				CHEMBL2034	Glucocorticoid receptor	Homo sapiens	SINGLE PROTEIN	CHEMBL2424628	1	Scientific Literature	Bioorg. Med. Chem. Lett.	2013	None
CHEMBL2426660		0	453.57	1	5.67	5b	CC(C)(C(=O)Nc1nncs1)C(c1ccccc1)c1ccc2c(cnn2-c2ccccc2)c1	Ki	'='	5.0	nM	8.30			UO_0000065	18.30	0.34	2.63	11.42	0	CHEMBL2428212	Binding affinity to glucocorticoid receptor (unknown origin) by fluorescence polarization assay	B	BAO_0000357	single protein format	Homo sapiens	None	None	None	None				CHEMBL2034	Glucocorticoid receptor	Homo sapiens	SINGLE PROTEIN	CHEMBL2424628	1	Scientific Literature	Bioorg. Med. Chem. Lett.	2013	None
CHEMBL2426653		0	469.57	1	5.38	5l	CC(C)(C(=O)Nc1nncs1)C(c1ccccc1)c1ccc2c(cnn2-c2ccc(O)cc2)c1	Ki	'='	7.2	nM	8.14			UO_0000065	17.34	0.33	2.76	8.76	0	CHEMBL2428212	Binding affinity to glucocorticoid receptor (unknown origin) by fluorescence polarization assay	B	BAO_0000357	single protein format	Homo sapiens	None	None	None	None				CHEMBL2034	Glucocorticoid receptor	Homo sapiens	SINGLE PROTEIN	CHEMBL2424628	1	Scientific Literature	Bioorg. Med. Chem. Lett.	2013	None
CHEMBL2426663		0	471.56	1	5.81	(3R)-5c	CC(C)(C(=O)Nc1nncs1)[C@H](c1ccccc1)c1ccc2c(cnn2-c2ccc(F)cc2)c1	Ki	'='	6.7	nM	8.17			UO_0000065	17.33	0.33	2.36	11.24	0	CHEMBL2428212	Binding affinity to glucocorticoid receptor (unknown origin) by fluorescence polarization assay	B	BAO_0000357	single protein format	Homo sapiens	None	None	None	None				CHEMBL2034	Glucocorticoid receptor	Homo sapiens	SINGLE PROTEIN	CHEMBL2424628	1	Scientific Literature	Bioorg. Med. Chem. Lett.	2013	None
CHEMBL3735496		0	528.61	1	4.62	27	Cc1ccc(S(=O)(=O)N2CCC3=Cc4c(cnn4-c4ccc(F)cc4)C[C@]3(C(=O)c3ccccn3)C2)cc1	Ki	'='	0.22	nM	9.66			UO_0000065	18.27	0.35	5.04	11.34	0	CHEMBL3739124	Binding affinity to human recombinant glucocorticoid receptor by fluorescence polarization assay	B	BAO_0000357	single protein format	Homo sapiens	None	None	None	None				CHEMBL2034	Glucocorticoid receptor	Homo sapiens	SINGLE PROTEIN	CHEMBL3734698	1	Scientific Literature	Bioorg. Med. Chem. Lett.	2015	None
CHEMBL3734789		0	583.57	1	4.72	20	O=C(c1cnccn1)[C@]12Cc3cnn(-c4ccc(F)cc4)c3C=C1CCN(S(=O)(=O)c1ccc(C(F)(F)F)cc1)C2	Ki	'='	0.21	nM	9.68			UO_0000065	16.58	0.32	4.96	9.87	0	CHEMBL3739124	Binding affinity to human recombinant glucocorticoid receptor by fluorescence polarization assay	B	BAO_0000357	single protein format	Homo sapiens	None	None	None	None				CHEMBL2034	Glucocorticoid receptor	Homo sapiens	SINGLE PROTEIN	CHEMBL3734698	1	Scientific Literature	Bioorg. Med. Chem. Lett.	2015	None
